# Supplementary material for: A scoping review on the roles and tasks of peer reviewers in the manuscript review process in biomedical journals
Source: BMC Med. 2019 Jun 20;17:118. doi: 10.1186/s12916-019-1347-0 (PMC6585141; doi:10.1186/s12916-019-1347-0)
Supplement: Supplementary file 7 — Data_Roles. (XLSX 188 kb) [file 12916_2019_1347_MOESM7_ESM.xlsx]

## Sheet: Roles 
												Proficient experts in their field			Dutiful/altruistic towards scientific community							Familiar with journal		Unbiased and ethical professionals																		Self-critical professionals				Reliable professionals
First Author	Affiliation	Country	Position	Journal	Year	Language	Title	Biomedical area	Design	Definition of peer review	Extracted statements	1 Be expert in the subject area/matter/field and/or be familiar with/trained in research methods and statistics	2 Be actively involved in research, have experience of conducting research and publishing scientific papers	3 Be familiar with reporting guidelines	4 Consider peer reviewing to be a responsibility, duty and obligation to the field and to the scientific community (citizenship)	5 Consider the act of peer reviewing as an honour and privilege	6 Indicate willingness to re-review the manuscript	7 Be aware of one’s role, responsibilities and rights as a peer reviewer	8 Perform reviewing task altruistically/gratis	9 End one's appointment as reviewer to create opportunity for others	10 Act regularly as a peer reviewer	11 Be familiar with journal’s mission, review process, review criteria, guidelines and forms prior to starting the review	12 Guide the substance and direction of a journal	13 Declare/avoid potential or actual conflict of interest	14 Maintain confidentiality of the manuscript, avoiding disclosure/discussion with others	15 Be fair; evaluate manuscript in a fair manner	16 Be objective; objectively judge all aspects of the manuscript	17 Be unbiased in their assessment.	18 Review ethically: they should not use the obtained information in any way	19 Be honest/frank	20 Maintain integrity of the peer review process and not communicate with authors during the review process	21 Inform editor if a colleague will help or has helped with review	22 Review ethically: they should not copy and plagiarize	23 Be aware of their own biases. Peer reviewers should recognize their potential biases and hold them in check	24 Upon completing the review manuscript, illustrations, and tables should be destroyed	27 Decline review request if these cannot be performed in an unbiased manner	25 Review ethically. In general terms peer reviewers are expected to undertake task in an ethical and diligent manner	26 Be familiar with fundamental issues of publication integrity	28 Review ethically: they should not ask for their own articles to be cited	29 Review ethically: they should not delay publications purposefully	30 Be transparent and perform review in a transparent manner	31 Prior to accepting review request, determine whether the manuscript is within one's area of expertise (only review manuscripts in one's own field of expertise)	32 Be aware of own limitations; recognize and communicate them to the editors. If needed, recommend review by an expert (e.g. statistician)	33 Be innovative and open to new ideas	34 Peer reviewers should consider reviewing as a learning exercise and evaluate one’s own performance as a reviewer i.e. read other peer reviewers’ reviews and thereby improve their own understanding of the topic and/or decision reached	35 Timeliness – Meet journal deadline	36 Consider one's time availability prior to accepting review request	37 Be willing to devote sufficient time and attention to the review task	38 Respond to review requests in a timely manner
Aguilar, A. (Part 1)	N/A	N/A	N/A	Nature	2018	English	Focus on Peer Review - Peer reviewers responsibility	N/A	Grey literature: Training	N/A	See course content											1			1	1																				1	1
Aguilar, A. (Part 2)	N/A	N/A	N/A	Nature	2018	English	Focus on Peer Review - Review strategies	N/A	Grey literature: Training	N/A	N/A
Alam, S.	N/A	UK	Editor	BMC Medicine	2015	English	Peer review: tips from field experts for junior reviewers	General medicine	Editorial	N/A	Peer reviewers guide editors to identify which papers can be published. A key role is in identifying flaws in methodology and conclusions that are not backed by data. Reviewers are expected to tease apart ‘fatal flaws’ from potentially addressable flaws. It is also important for subject reviewers to be aware of when they should recommend to the editors that a given manuscript should undergo revie…																																1
Alexander, G.	University of Alabama at Birmingham	USA	N/A	Maternal & Child Health Journal	2005	English	A guide to reviewing manuscripts	Maternal & Child health	Review	N/A	Reviewing manuscripts submitted for publication to a professional/scientific journal in one’s field involves responsibilities to both the profession/ field/journal and to the authors of the manuscripts. By agreeing to review a manuscript, the reviewer assumes the obligation to the field to maintain and improve the quality and scientific rigor of the profession’s journal, to consider the interests…				1										1			1		1							1						1			1
Alfonso, F.	Unidad de Hemodinámica y Cardiología Intervencionista	Spain	N/A	Archivos de Cardiologia de Mexico	2010	Spanish	A critical review of the "peer review" process	Cardiology	Review	N/A	The fundamental mission of the reviewers during the peer review process is to serve as "journal advocates" exercising filter functions, although as we have said they should also strive to guide the improvement of the articles. 1) Immediately communicate to the journal when they can not perform an evaluation to avoid delays; 2) recognize ethical problems or conflicts of interest, own and of the au…	1			1	1								1	1		1																			1
Ali, P. A.	The School of Nursing and Midwifery, The University of Shefﬁeld	UK	N/A	Nursing Open	2016	English	Peer review and the publication process	Nursing	Review	N/A	The reviewers have to adhere to certain principles of the review as advocated by the Committee on Publication Ethics (2013) and academic journals: Only agree to review manuscripts that they have subject expertise in Review manuscript in a timely manner Respect conﬁdentiality of the review process Do not use information obtained during peer review process for own or anyone else advantage or disadv…													1	1		1		1													1				1
Allen, T. W.	Oklahoma College of Medicine	USA	Ex-Editor-in-Chief	Bariatric Surgical Practice and Patient Care	2014	English	Conducting proper peer review for a journal	Surgery	Editorial	As defined by the World Association of Medical Editors ‘‘a peer reviewed biomedical journal is one that regularly obtains advice on individual manuscripts from reviewers who are not part of the journal’s editorial staff."	It is important to read the manuscript with a critical and creative eye. Arguably, the most important characteristic of a good peer reviewer is to be an advocate for the author. If reviewers accept a peer review request, they are given a timeframe for reviewing the manuscript. Peer reviewers of the JAOA are asked to complete reviews within 15 days. If reviewers decline a peer review request, the …							1							1	1	1		1																	1
Allen, T. W.	Oklahoma College of Medicine	USA	Ex-Editor-in-Chief	The Journal of the American Osteopathic Association	2013	English	Peer review guidance: How do you write a good review?	Osteopathy	Editorial (Commentary)	Peer review is the critical assessment of manuscripts submitted to journals by experts who are not part of the editorial staff.	Accepting a request to review a manuscript entails awareness of one’s role, responsibilities, and rights as a reviewer. Once you accept the role to review, be earnest about delivering on time. It is better to decline a review than to promise and not deliver. Approach the review as a colleague willing to be helpful, but remember that your duty is to the editor. Consider ethical issues in your revi…											1		1	1	1		1														1		1		1	1
Andersson, K.-E.	N/A	N/A	Section Editor	The Journal of Urology	2011	English	Peer Review: “A Critique of the Critics”	Urology	Editorial	N/A	Peer reviewing is a community service that is available to the reviewer as well when the reviewer is an author. It is common sense that you only review manuscripts in your own field of expertise.A critique should always be constructive (and delivered politely). From an editor’s perspective, it is desirable that these confidential comments more clearly express what the reviewer really thinks of th…				1																											1
Bacchetti, P.	Department of Epidemiology and Biostatistics, University of California	USA	Professor	BMJ	2002	English	Peer review of statistics in medical research: the other problem	General medicine	Editorial	N/A	As a reviewer,criticise statistical flaws only when you can explain how they specifically detract from the study. If you suspect a problem but cannot meet this criterion, recommend further review by an expert statistician.																																1
Baker, D. J.	N/A	USA	Editor-in-Chief	Association of periOperative Registered Nurses Journal	2015	English	Artistry of Peer Review	Nursing	Editorial	N/A	To provide sound recommendations, the reviewer must provide direct critical critique without harming the soul of the author. It therefore is essential for reviewers to employ a constructive delivery tone so the author hears the comments and understands them to be helpful and not hurtful. Potential reviewers, who have seven days to make a decision about whether to review the manuscript. Responding…																																			1			1
Barroga, E.	Tokyo Medical University	Japan	N/A	Journal of Korean Medical Science	2014	English	Safeguarding the Integrity of Science Communication by Restraining ‘Rational Cheating’ in Peer Review	General medicine	Review	Peer review is an established process for assessing the quality and suitability of scholarly articles for publication	Current review models often involve two or more reviewers, who have to reflect on the quality and implications of peers’ scholarly output. The novelty and priority of the authors’ work are also evaluated, often relying on the authors’ interpretation of scientific merits. Reviewers are researchers and authors who publish their own papers, build up their profile in the global bibliographic database…	1	1	1							1
Baxt, W. G.	N/A	USA	N/A	Annals of Emergency Medicine	1998	English	Who Reviews the Reviewers? Feasibility of Using a Fictitious Manuscript to Evaluate Peer Reviewer Performance	Emergency Medicine	Review	N/A	Peer reviewers are expected to evaluate manuscripts in a thorough, effective, and consistent manner.
Bayne, S. C.	School of Dentistry, University of North Carolina	USA	N/A	The Journal of Prosthetic Dentistry	2003	English	Scientiﬁc composition and review of manuscripts for publication in peer-reviewed dental journals	Dentistry	Review	N/A	Review requests - Quickly review the manuscript to determine its length and complexity. Decide whether your schedule can accommodate the necessary review, Reviewer guidelines and forms -Familiarize yourself with the guidelines, particularly those that relate to expected contentin each section of the manuscript, Creating and organizing appropriate commentary - Speciﬁc rather than general comments …							1				1																									1	1
Bernstein, J.	University of Pennsylvania	USA	N/A	Clinical Orthopaedics and Related Research	2013	English	Free for Service: The Inadequate Incentives for Quality Peer Review	Orthopaedics	Editorial (Commentary)	N/A	The reviewer must write a dispassionate critique, with empathy for the writer and future readers alike.																1
Berquist, T.	N/A	USA	Editor-in-Chief	American Journal of Roentgenology	2014	English	Peer Review: Should We Modify Our Process?	Roentgenology	Editorial	Peer review must provide an “unbiased, independent, critical assessment that is an intrinsic part of all scholarly work, including the scientific process. Peer review is the critical assessment of manuscripts submitted to journals by experts who are not part of the editorial staff. Peer review can therefore be viewed as an important extension of the scientific process”	Peer review must provide an “unbiased, independent, critical assessment that is an intrinsic part of all scholarly work, including the scientific process. Peer review is the critical assessment of manuscripts submitted to journals by experts who are not part of the editorial staff. Peer review can therefore be viewed as an important extension of the scientific process”.																							1		1
Bingham, C. L.	N/A	Australia	N/A	THE LANCET	1998	English	The Medical Journal of Australia internet peer-review study	General Medicine	Review	Peer review aims to identify the best scientific reports and to correct deficiencies in scientific reporting before publication.	1. Timeliness 2. Etiquette 3. Section-by-section review 4. Offering supporting references 5. New insights/perspectives	1																																		1
Brand, R. A.	Clinical Orthopaedics and Related Research	USA	N/A	Clinical Orthopaedics and Related Research	2012	English	Reviewing for Clinical Orthopaedics and Related Research	Orthopaedics	Review	N/A	The two primary tasks of a reviewer are to determine whether the manuscript makes a substantial contribution (in an age of information overload) and to determine whether there are any ‘‘fatal’’ ﬂaws. If the reviewer recommends rejection, then he or she need only note the major ﬂaws. If, however, the material is sufﬁciently novel and would substantially add to the literature, the reviewer’s second…																1
Brandon, D.	N/A	USA	Co-editor	Advances in Neonatal Care	2015	English	Conducting a Peer Review	Nursing	Editorial	N/A	Before accepting a reviewer assignment you must ask yourself 3 questions: 1. Do I have the substantive knowledge to conductthe review? 2. Do I have the time to conduct the review within the editor’s suggested time frame? 3. Do I have any potential or actual conflicts of interest? An example of a conflict would be a financial interest in a product discussed in the manuscript. If you have a potenti…	1												1	1																					1
Brock, W. J.	Brock Scientific Consulting	USA	Editor	International Journal of Toxicology	2014	English	Strengthening the Peer Review Process for the International Journal of Toxicology	Toxicology	Editorial	N/A	When reviewers contemplate whether they should undertake the review of a manuscript, they should take into account their own time constraints (jobs and family commitments) as well as whether they have the knowledge base and absence of a conflict of interest that would make them appropriate reviewers for the manuscript. The repurposing of data for multiple publications is something that can be cap…													1																		1					1
Bruce, R.	Paris Descartes University	France	N/A	BMC Medicine	2016	English	Impact of interventions to improve the quality of peer review of biomedical journals: a systematic review and meta-analysis	General	Original article	N/A	N/A
Byrne, R.	N/A	N/A	Deputy Editor	EuroIntervention	2016	English	Peer review at EuroIntervention – a rough guide and an expression of thanks	Cardiology	Editorial	N/A	Broadly speaking, there are three essential elements. First, a critical appraisal of the paper often begins with a brief summary of the key methodological aspects and main observations of interest. Limitations are then highlighted by specific references to the text of the paper (with page and/or line numbers) or to prior literature. Review comments and issues to be addressed should ideally be sor…
Campion, E. W.	N/A	N/A	Editor	New England Journal of Medicine	2000	English	Tracking the peer-review process	General Medicine	Editorial	N/A	They are asked to provide a frank evaluation of the scientific validity of the manuscript, insight into its freshness, clinical impact, and timeliness, and an overall opinion of its worthiness for publication. We are careful not to refer to them as “referees,” which would suggest that the decision to publish a paper rests entirely with them. It does not. The reviewers provide critiques and advice…																			1
Carrió, I.	Hospital de Sant Pau	Spain	Editor-in-Chief	European Journal of Nuclear Medicine and Molecular Imaging	2006	English	On cloning research, peer review and the possibility of fraud	Molecular Imaging	Editorial	N/A	These reviewers take the responsibility for evaluating the science, identifying the strengths and weaknesses of the manuscript and indicating where and how the work might be improved. They are asked to evaluate the quality and relevance of the work according to their expertise and in relation to what is known in the field. They are asked to offer their opinion on whether the manuscript needs revi…				1
Cervera, M. L. G.	Universidad del Norte	Colombia	N/A	Salud Uninorte	2008	Spanish	Peer review: What it's and what it's for?	General Medicine	Review	N/A	The individual occupying this position should be chosen for their experience and knowledge on the subject referred to in the article they are going to evaluate, with the aim that their concept achieves its true purposes of good judgment and high quality for the publication of the writed. Excellent knowledge of the subject. A person from the scientific field who has knowledge of the subject of the…	1												1	1	1	1																	1		1			1
Chauvin, A.	Paris Descartes University	France	N/A	BMC Medicine	2015	English	The most important tasks for peer reviewers evaluating a randomized controlled trial are not congruent with the tasks most often requested by journal editors	General Medicine	Origianal article	The editorial peer review process is described as journal editors relying on the views of independent experts in making decisions on, for example, the publication of submitted manuscripts or presentation of reports at meetings. The peer review system is considered the best method for evaluating publications of health research.	The editorial peer review process is described as journal editors relying on the views of independent experts in making decisions on, for example, the publication of submitted manuscripts or presentation of reports at meetings. The peer review system is considered the best method for evaluating publications of health research.											1
Chew, F.	Massachusetts General Hospital;	USA	N/A	American Journal of Radiology	1992	English	Manuscript Peer Review: General Concepts and the AJR Process	Radiology	Editorial (Perspective)	Peer review is the practice of having submitted manuscripts evaluated by experts in the subject as an integral step in the process of deciding which ones merit publication.	Peer review is the practice of having submitted manuscripts evaluated by experts in the subject as an integral step in the process of deciding which ones merit publication.Criticizing the way a research study has been designed and performed requires not only knowledge of how to design and conduct a research study but also a working knowledge of the field and the context in which the research was …	1										1
Cho, Y.G.	Department of Family Medicine, Inje University Seoul Paik Hospital, Inje University College of Medicine	Korea	N/A	Korean Journal of Family Medicine	2013	English	Peer Review Process in Medical Journals	General Medicine	Review	N/A	Is the Article Being Asked to Review Consistent with the Reviewer’s Expertise? - The reviewer should only accept the invitation if he/she feels competent enough to review the article. Does the Reviewer Have Sufficient Time to Review the Manuscript before the Deadline? Are There Any Potential Conflicts of Interest? The reviewer should disclose conflicts of interest. Additionally, if the reviewer h…													1	1				1													1					1
Christensen, N. B.	Wiley-Blackwell	N/A	N/A	International Journal of Urology	2010	English	How to Peer Review	Urology	Editorial	N/A	Accepting to review is not only a privilege and a helping hand to your community; it is also a good opportunity to learn from others in your own areas of interest. Write your assessment in a constructive and fair tone of Voice, and do not discuss the study with anyone other than the Editors of the journal. The study has been sent to you in confidence. Make an overall assessment and recommendation…					1									1	1
Clark, R.	King’s College London Dental Institute	UK	N/A	British Dental Journal	2012	English	Peer review: a view based on recent experience as an author and reviewer	Dentistry	Editorial (Opinion)	It is a system whereby a paper submitted for publication is reviewed by two or more people of equal standing in the field to the author to ensure that the work in question meets ethical and scientific standards.	It is a system whereby a paper submitted for publication is reviewed by two or more people of equal standing in the field to the author to ensure that the work in question meets ethical and scientific standards.																	1
Clarke, S. P.	N/A	Canada	Associate Editor	Canadian Journal of Nursing Research	2006	English	Reviewing peer review: the three reviewers you meet at submission time	Nursing	Editorial	N/A	The first reviewer category is the diviner. He or she has expertise that the editors usually do not, either in the subject matter or in the methods described in a paper.The second role played by many (perhaps most) reviewers is that of goalie, trying to keep poor scholarly work out of the literature and holding high the bar for scientific publication. Goalies tend to be more rule-based in their a…	1
Cotton, P.	N/A	N/A	N/A	Jama-Journal of the American Medical Association	1994	English	Flaws Documented, Reforms Debated at Congress on Journal Peer-Review	General Medicine	Editorial	N/A	N/A
Council of Science Editors	N/A	N/A	N/A	Council of Science Editors	2018	English	Reviewer roles and responsibilities	N/A	Grey literature: Guidelines	N/A	Providing feedback in a timely manner. Notifying the editor immediately if unable to review in a timely manner and providing the names of potential other reviewers. Complying with the editor’s written instructions on the journal’s expectations for the scope, content, and quality of the review. Alerting the editor about any potential personal or financial conflict of interest and declining to revi…											1		1	1	1		1	1		1				1											1
Cowell, J. M.	Rush University, College of Nursing	USA	Executive Editor	The Journal of School Nursing	2014	English	Importance of Peer Review	Nursing	Editorial	N/A	N/A
Cowell, J. M.	Rush University, College of Nursing	USA	Executive Editor	The Journal of School Nursing	2015	English	Peer-Review Responsibility	Nursing	Editorial	N/A	Reviewers check the evaluation criteria and develop a narrative to provide authors with specific feedback. The narrative begins with positive statements such as appreciation for the opportunity to review. An easy approach to writing comments for the author is to follow the evaluation criteria. Unhelpful comments such as ‘‘nice job’’ and ‘‘not clear’’ are expanded and substantiated with examples f…											1
Crawford, S.	Washington University	USA	Editor	Bulletin of the Medical Library Association	1988	English	Peer review and the evaluation of manuscripts	General Medicine	Editorial	N/A	N/A
Cummings, P.	N/A	N/A	N/A	Archives of Pediatrics & Adolescent Medicine	2002	English	Reviewing manuscripts for Archives of Pediatrics & Adolescent Medicine	Paediatrics	Editorial (Commentary)	N/A	In approaching a review, keep in mind the Golden Rule: "Do to others as you would have them do to you." We prefer to approach a paper as if it were written by a colleague, and we try to give the authors suggestions that may improve their research design, their analysis, or their writing. Even if you think that the manuscript should be rejected, your suggestions may improve the next effort by thes…													1
Cusik, A.	N/A	Australia	Editor-in-Chief	Australian Occupational Therapy Journal	2016	English	Peer review: Least-worst approach or the very best we can do?	Occupational Therapy	Editorial	N/A	Peer reviewers provide independent advice to the Editorial Board regarding the scholarly merit of a submission. Reviewers are asked to assess the manuscript and make a recommendation to accept, accept with revisions, or reject the manuscript. Peer reviewers are key contributors to the quality of a journal. They have been described as the ‘lynchpin about which the whole business of Science is pivo…	1												1
da Cruz, I. C.	Online Brazilian Journal of Nursing	Brazil	Editor	Online Brazilian Journal of Nursing	2008	Portugues	Peer review: The case of online Brazilian Journal of nursing	Nursing	Editorial	N/A	N/A
Das Sinha, S.	All India Institute of Medical Sciences	India	N/A	National Medical Journal of India	1999	English	Does exchanging comments of Indian and non-Indian reviewers improve the quality of manuscript reviews? [comment]	General medicine	Origianal article	N/A	General: Was the reviewer thorough, constructive, fair, courteous, knowledgeable	1														1
David, B.	University of Cambridge	UK	N/A	European Journal of Neuroscience	2016	English	Writing a constructive peer review: a young PI perspective	Neuroscience	Editorial	N/A	Your duty is to help the authors improve their manuscript (not to the point that your intellectual contribution would justify you authored the manuscript, in that case it is not suitable for publication). You must avoid the temptation to ask for experiments that are not directly related to the study or do not necessarily strengthen the case made.
de Araújo, C.	Universidade Gama Filho	Brazil	N/A	Arquivos Brasileros de Cardiololgia	2012	English	Peer Review: a Constantly-Evolving Scientific Process	Cardiology	Editorial (Point of View)	N/A	The editor or associate editor who invited you is delegating the responsibility to advise them on the merits of publishing or not publishing a given article. Carefully read the submitted abstract and only accept to review it if you have the proper technical and scientific expertise and the assurance of time availability to do so within the deadline proposed by the journal. Confirm receipt and acc…							1				1			1																	1	1	1		1	1		1
de Hon, F.	Elsevier	Netherlands	Publisher	Vaccine	2013	English	Submission of articles to Vaccine: A fast and fair peer review process	Immunology	Editorial	N/A	Provides a thorough and comprehensive report • Provides the report on time • Provides well-founded comments for authors, which the Editor can transmit to the author in order to improve quality and clarity. Provides constructive criticism • Demonstrates objectivity • Provides a clear recommendation to the Editor, which is in agreement with the content of the reviewer report and comments																1																			1
DeBarr, K.	University of Illinois at Springfield	USA	Associate Professor	Californian Journal of Health Promotion	2007	English	Meaningful Peer Review	Public Health	Editorial	The purpose of peer review is to uphold the integrity of the publishing journal, improve upon research activities and papers, and to further advance knowledge within the field of health education and promotion.	There are a number of considerations prior to accepting the assignment: (1) Do you have a conflict of interest; (2) do you have the requisite knowledge or expertise; (3) can you do a thorough review on-time? Only if you do not have a conflict of interest, and can answer affirmatively to the second and third considerations should you agree to review the paper. Your next step should be reviewing th…											1		1																		1			1		1
Del Mar, C.	Bond University	Australia	N/A	BMC Medicine	2015	English	A guide to performing a peer review of randomised controlled trials	General Medicine	Editorial (Tutorial)	N/A	Dealing with your own biases, prejudices, and conflicts of interest: Sometimes you will be asked to comment on a paper that is antithetical to your point of view. It is important that your own position does not make you overly critical – and similarly, papers that exactly reinforce your approach should not receive a less critical review. Be nice , confidential comments section] can be used to adv…													1				1																		1
Dhammi, I. K.	University College of Medical Sciences and Guru Teg Bahadur Hospital	India	N/A	Indian Journal of Orthopaedics	2013	English	Process of peer review continues	Orthopaedics	Review	Peer review is an essential step and cornerstone to assess and improve the quality and impart credibility of scientific research. It helps to filter out papers with irrelevant, trivial, weak, misleading or potentially harmful contents and improves the clarity, transparency, accuracy and utility of the potential scientific publication for a biomedical journal. It is said to be the heart and soul o…	The invited reviewer should not accept the manuscript if he thinks that he can’t review a paper with in time limit. The reviewers should always avoid reviewing if there is any conflict of interest. Institutions working on same subject will not be able to provide unbiased review. The reviewer should accept manuscripts for review only of his or her areas of expertise.													1																		1					1
Dinis-Ribeiro, M.	Instituto Portugues de Oncologia Francisco Gentil	Portugal	N/A	Endoscopy	2013	English	The Editors’ guide for peer review of papers submitted to Endoscopy	Surgery	Editorial	N/A	Help the journal’s editors, as an expert in the field, to evaluate the originality of the paper (the results have not been previously published, and of course that there is no plagiarism). Identify any flaws in the paper (scientific and presentational) and point out what has been done better than in other cases/studies. Give constructive feedback to authors, with suggestions for improvement. Comm…	1										1		1	1	1	1							1												1
Do Vale, E. S.	Editor	Brazil	N/A	Anais Brasileiros de Dermatologia	2008	Portugues	Obligations and responsibilities of the peer reviewers. [Portuguese] Deveres e responsabilidades dos pareceristas	Dermatology	Editorial	N/A	In accepting the task of reviewing an article submitted to the journal, the reviewer undertakes to identify its aspects of scientific vigor and fragility, to ascertain its presentation, clarity and conciseness, and to evaluate its scientific relevance, originality and interest to the scientific community , before it is widely publicized.A person who does not have a good command of the subject of …													1				1	1			1			1				1			1	1	1		1		1	1
Doi, S. A. R.	Australian National University	Australia	N/A	Accountability in Research-Policies and Quality Assurance	2016	English	Validation of the CoRE Questionnaire for a Medical Journal Peer Review	General	Review	N/A	N/A
Donato, H.	Universitário de Coimbra	Portugal	Associate Editor	Acta Médica Portuguesa	2012	English	Acta Médica Portuguesa and Peer-review: Quick and Brutal!	General medicine	Editorial	As per definition, peer-review is a procedure of self-regulation and evaluation which aims to assure the quality of a publication. It acts as a filter against plagiarism, conflicts of interest and other forms of poor scientific behaviour. On the other hand, peer-review may be a constructive opportunity towards better articles.	These will advise the editor on the article’s suitability for publication. Accepting the invitation to become a reviewer is a noble attitude, reviewing an article within the defined requirements and deadlines is an act of scientific citizenship. Reviewers are intended to help authors improve their manuscript’s quality, which is also one of the author’s main concerns.																																			1
Drummon, A.	Queen's Medical Centre	UK	N/A	British Journal of Occupational Therapy	1996	English	Reviewing a Research Article	Occupational Therapy	Editorial	N/A	1. Know the Author's Guide 2. Know your limitations 3. Be aware of bias 4. Look for the obvious problems 5. Consider the readership. The reviewer must be sympathetic to the author and remember that an article may have taken many months to complete. Although the reviewer must be directive in making commentsabout the article, he or she should not appear hypercritical. Clear comment must be given on…											1												1									1
Duchesne, S.	Université Laval	Canada	N/A	Neuroimage	2008	English	Proposing a manuscript peer-review checklist	Radiology	Original article	N/A	1. Timely review 2. Comments to the editor 3. Review exempt of personally offensive content 4. Cite appropriate evidence to support comments 5. Be thorough and comprehensive 6. Be objective and balanced 7. Help authors in improving manuscript 8. Help editors reaching decision regarding manuscript																1																			1
Dutta, M. J.	Purdue University	USA	N/A	Health Communication	2009	English	The Ten Commandments of Reviewing: The Promise of a Kinder, Gentler Discipline!	Public Health	Editorial (Commentary)	N/A	1. Approach a review as a collaborative task - Our task as reviewers is not only to evaluate, but also to act as allies for our community of scholars, as collaborators who can encourage each other to continuously discover new ideas, hone our existing ideas, and strive toward excellence. 2. Put aside your ego - approach the task of reviewing with humility, using it as much as a learning experience…	1																1																		1
Einarson, T. R.	University of Toronto	Canada	N/A	Journal of Population Therapeutics and Clinical Pharmacology	2012	English	To accept or reject? A guide to peer reviewing of medical journal papers	Clinical Pharmacology	Review	Peer review, as defined by the International Committee of Medical Journal Editors, is the unbiased, independent and critical assessment of manuscripts submitted to journals by experts who are not part of the editorial staff.	The main reason for peer review is the expectation that it will improve the quality of the literature.3 The reviewer assists the editor in identifying high and low quality manuscripts and advising on their acceptability. The reviewer no only assesses quality, but also makes critical comments for changes in the manuscript that serve to improve it. A review should be fair, unbiased, and constructiv…				1		1									1	1														1		1			1
el-Azhary, R.	N/A	N/A	Editor	International Journal of Dermatology	2016	English	The last bastion of collegiality: the peer-review process in the era of open access	Dermatology	Editorial	N/A	Scientists and colleagues in every field will review papers and give an honest opinion along with a critique of the paper either to reject it, accept it, or to suggest revisions that are directed to enhance the strength of an article.																			1
Emanuel, L.	N/A	USA	Editor	Archives of Internal Medicine	2005	English	Peer Review and Professionalism at the Archives of Internal Medicine	General medicine	Editorial	N/A	We believe that the most important feature of the peer review role that garners its special standing is this: it provides the self-regulation component that is the sine qua non of medical professionalism. In medical peer review journals, peer reviewers are asked to evaluate in a fair-minded fashion the quality of a study using accepted biomedical research and clinical standards. Two aspects to th…	1										1		1		1	1
Emden, C.	University of South Australia	Australia	N/A	Nursing Inquiry	1996	English	Manuscript reviewing: too long a concealed form of scholarship?	Nursing	Editorial	Peer review has been described as a ‘respected tradition in scientific and technical journals’ that involves ‘the use of independent consultants, or referees, to critique manuscripts and make judgements about whether publication is warranted	Peer review has been described as a ‘respected tradition in scientific and technical journals’ that involves ‘the use of independent consultants, or referees, to critique manuscripts and make judgements about whether publication is warranted. The important role of referees in improving the quality of published science is often overlooked. Hardy has established six maxims she believes may be helpf…									1		1				1																			1	1
Faggion, C. M.	N/A	UK	N/A	British Dental Journal	2016	English	Improving the peer-review process from the perspective of an author and reviewer	Dentistry	Editorial	N/A	Independent reviewers evaluate the quality of a manuscript and its suitability for publication in a particular scientific journal. Analyse the quality of the manuscript per se - reviewers focus on the quality and relevance of the original project, and not be allowed to request the change of pivotal aspects of the project, such as eligibility criteria.
Fain, J. A.	N/A	USA	N/A	The Diabetes EDUCATOR	2011	English	Guidelines Informing the Peer Review Process	Endocrinology	Editorial	N/A	N/A
Feinstein, A.	Yale University School of Medicine	USA	N/A	Journal of Clinical Epidemiology	1989	English	The Peer Review Process - And an Acknowledgement of our Peerless Reviewers	Epidemiology	Editorial	N/A	If it seems suitable for the candidate journal and worthwhile for readers, the reviewer’s job is to determine whether the existing analysis and presentation are optimal and if not, to suggest improvements.Unless the manuscript is hopeless, the review process is (or should be) constructive. Although unable to alter the basic plans and data, the reviewer can (or should) always offer suggestions abo…	1																																				1
Feldman, M. D.	University of California	USA	Editor	Journal of Geneneral Internal Medicine	2016	English	FROM THE EDITORS’ DESK Peer Review at JGIM	Internal Medicine	Editorial	N/A	We ask peer reviewers to do three things: first, identify scientific strengths and deficiencies; second, assess impact on the field of general internal medicine; and third, help authors convey their ideas with greater clarity. While we ask reviewers to make recommendations regarding acceptance,we are mindful of the unreliability of this process.
Feldstein Ewing, S.	University of New Mexico	USA	N/A	Evidence Based Medicine	2015	English	Peer review of human studies run amok: a break in the fiduciary relation between scientists and the public	General medicine	Editorial (Perspective)	N/A	In this respect, editors and reviewers can (and do) recommend additional steps that strengthen reporting and clinical interpretations. Examples include encouraging authors to incorporate additional literature, to conduct or evaluate additional analyses (eg, adjustment for multiple testing, reporting absolute effect sizes), attending to alternative clinical or scientific interpretations (eg, placi…											1																								1
Felton, G.	The University of Iowa	USA	Professor and Dean	Journal of Professional Nursing	1995	English	Peer Review	Nursing	Review	Peer review is defined as the making of sub-stantive evaluative judgments about scientific merit, and the quality of scholarship and scholarly productivity.	Ensure scientific integrity of the work
Ferris, L.	University of Toronto	Canada	N/A	Journal of Child Neurology	2010	English	Academic Merit, Promotion, and Journal Peer Reviewing: The Role of Academic Institutions In Providing Proper Recognition	Neurology	Editorial	N/A		1												1		1		1																		1		1
Fisher, R.	Journal of Child Neurology	USA	N/A	Epilepsia	2004	English	Peer-Reviewed Publications: A View from Inside	Neurology	Editorial	N/A	Reviewers are asked to make a recommendation as to immediate acceptability, acceptability after minor revision, reconsideration after major revision, or rejection. Specific comments are solicited on the length of the article, number and suitability of tables and figures, references cited, and format. Reviewers are also given the opportunity to make confidential remarks only to the editor, as well…													1
Fitzpatrick, J.	N/A	N/A	Editor	Applied Nursing Research	2017	English	The Peer Review Process Revisited	Nursing	Editorial	Peer review is basically a way for colleagues to judge the quality, validity, originality, and strength of a particular manuscript.	You will also have make an important contribution to the scholarly development of colleagues. Direct constructive feedback is a must for all of us as we strive to develop our ideas and our scholarly writing. As peer reviewers we expect you to focus primarily on the scientific merit of the manuscript. We want you to tell us how this paper advances our understanding in the particular content area. …
Flood, A.	N/A	N/A	N/A	Health Services Research	2004	English	From the Editors: External Peer Review at HSR	General medicine	Editorial	External peer review is integral to the process of evaluating the scientific design and evidence-base and of ensuring the integrity of our field. It helps ensure that published manuscripts have undergone careful and open examination of the theoretical background and models used; that the methods and data sources and findings have withstood critical scrutiny; that the conclusions and implications …	External peer review is integral to the process of evaluating the scientific design and evidence-base and of ensuring the integrity of our field. It helps ensure that published manuscripts have undergone careful and open examination of the theoretical background and models used; that the methods and data sources and findings have withstood critical scrutiny; that the conclusions and implications …						1											1
Fontes, B. M.	N/A	Brazil	Editor	Arquivos Brasileiros de Oftalmologia	2015	English	Peer Review	Ophthalmology	Editorial	Peer review is defined as the “critical assessment of manuscripts submitted to journals by experts who are not part of the editorial staff” by the International Committee of Medical Journal Editors.	They help editors to decide whether to publish a manuscript and provide critical feedback aiming to raise the quality of the manuscript’s final version. Reviewers check for inconsistencies, biases, wrong methodology and frauds. Most skilled reviewers are those with a respectable track record of own publications in high-quality periodicals, expertise in epidemiology or statistics, current involvem…	1	1
Foster, R.	N/A	N/A	Editor	Journal for Specialists in Pediatric Nursing	2008	English	A primer on peer review	Nursing	Editorial	Peer review is the watchdog of science, guarding the disciplinary gates of knowledge against inaccurate and insignificant information, while identifying and aiding passage for papers with rigorous science and innovation.	PRs conduct their weighty evaluations merely as part of the ‘citizenship’ and responsibility of being a member of the scientific community. 1. Plan Adequate Time for the Review 2. Alert the Editor to Ethical Concerns 3. Accept Responsibility for the Ethics of Peer Review - immediately disclose any real or potential conflicts of interest, maintain confidentiality. Ensure you know the journal’s pol…				1			1				1		1	1																							1
Frank, E.	Emory University School of Medicine	USA	N/A	Preventive Medicine	1996	English	Editors’ Requests of Peer Reviewers: A Study and a Proposal	General medicine	Original article	N/A	Editors often ask reviewers for separate narrative comments for authors; it is implicit in such requests that observations should be substantive but courteous. In addition to these author-specific comments, reviewers are usually asked for editor-specific comments to which authors are not privy. Their instruction to reviewers includes advice not to share or discuss the material under review with a…													1	1		1					1														1			1
Freda, M.	Montefiore Medical Center	USA	Editor	Journal of Professional Nursing	2009	English	Peer Reviewer Training and Editor Support: Results from an International Survey of Nursing Peer Reviewers	Nursing	Original article	N/A	Editors of nursing and biomedical journals count on peer reviewers to provide their clinical, scientific, and professional expertise; to advise the journal editor about which submissions should be considered for publication; and to make recommendations about how marginal manuscripts could be strengthened. Editors desired reviews that were specific, returned on time, and contained detailed guidanc…	1															1																			1
Friedman, D.	Thomas Jefferson University Hospital	USA	N/A	American Journal of Roentgenology	1995	English	Manuscript Peer Review at the AJR: Facts, Figures, and Quality Assessment	Radiology	Editorial (Perspective)	Peer review is the practice of having experts evaluate manuscripts submitted for publication. As indicated by the name, these experts are the authors’ peers. This process is a major determinant of the quality of a journal; it not only serves as a filter for information reaching the readers but also provides authors with ways to revise their manuscripts that will increase the value of that informa…	Peer review is the practice of having experts evaluate manuscripts submitted for publication. As indicated by the name, these experts are the authors’ peers. This process is a major determinant of the quality of a journal; it not only serves as a filter for information reaching the readers but also provides authors with ways to revise their manuscripts that will increase the value of that informa…																																			1
Furness, P.	Leicester General Hospital	UK	N/A	BMJ	1994	English	Referees should provide references	General medicine	Editorial (Commentary)	N/A	A small improvement would come if referees were under the same obligation as authors to provide references in support of statements drawn from the literature. If a reviewer is genuinely in a position to give an expert opinion the addition of references should mean little extra work.	1
Gasparyan, A. Y.	Russell’s Hall Hospital	UK	N/A	Rheumatology International	2011	English	Writing a narrative biomedical review: Considerations for authors, peer reviewers, and editors	Rheumatology	Review	N/A	Accept or decline the invitation within 24-48 hours; Check novelty, aim, comprehensiveness of search methodology, correctness of structuring and referencing, quality of graphics and tables, validity of the conclusions; Linguistic quality of writing; Recommend major and/or minor corrections or rejection; Submit recommendation on time (within 7-21 days)																																			1			1
Gennaro, S.	N/A	N/A	Editor	Journal of Nursing Scholarship	2015	English	Peer Review: We Can’t Do Without You	Nursing	Editorial	N/A	N/A
Gitanjali, B.	Jawaharlal Institute of Postgraduate Medical Education & Research	India	N/A	Journal of Postgraduate Medicine	2001	English	Peer review - Process, perspectives and the path ahead	General	Editorial	Peer review has been defined as “a negotiation between the author and journal about the scope of knowledge claims that will ultimately appear in print”and as an “evaluation by experts of the quality and pertinence of research or research proposals of other experts in the same field”. It is the assessment by experts of material submitted for publication and is a critical component of the publicati…	A peer reviewer should be unbiased in assessment, be open to innovative methods of experimentation, should be able to improve the manuscript so as to make it more readable. A sound scientific background including a good understanding of research methodology, a critical mind and keeping up to date with current advances in the field of interest are also attributes essential to a reviewer.[1] Above …	1												1	1			1			1	1	1							1		1		1			1	1	1
Giunta, R. E.	Ludwig-Maximilians Universität München	Germany	Professor	Handchirurgie Mikrochirurgie Plastische Chirurgie	2012	German	A guide to the peer review of scientific papers. [German] Empfehlungen fur die Begutachtung von wissenschaftlichen Manuskripten im Peer-Review"-Prozess	Surgery	Editorial	N/A	The reviewer has the following 2 tasks: ﬁrst, to provide to the editor an overall assessment of the manuscript and make a recommendation regarding the acceptance, revision or rejection of a scientiﬁ c manuscript. Second, to supply the authors with objective and constructive criticism and also with detailed suggestions for improvement of a manuscript aiming to improve its scientiﬁ c quality. Sachl…																1
Glick, M.	N/A	N/A	Editor	Journal of the American Dental Association	2007	English	Peer review An inexact but essential part of scientific publishing	Dentistry	Editorial	N/A	Reviewers are asked to rate the submission based on several criteria and make a recommendation from four options: acceptance without changes; acceptance after minor changes; acceptance after major changes; rejection. If major changes are recommended, the freshly revised manuscript will be sent out for a second review. In addition to making recommendations that are shared with the author, reviewer…	1
Goldbeck-Wood, S.	N/A	N/A	Assistant Editor	BMJ	1998	English	What makes a good reviewer of manuscripts?	General medicine	Editorial	N/A	Good reviewing requires idealism. It is often a thankless task which takes time and effort to do well, for nebulous rewards. This idealism is reflected in the quality of the best reviews, which combine a critical eye with a positive, creative attitude aimed at improving manuscripts and educating fellow researchers. The best reviewers concentrate on offering useful advice to authors rather than gi…																																			1
Goodlett, C.	Purdue University	USA	Editor-in-Chief	Alcohol	2005	English	Peer review: Honoring service and facilitating communication with electronic submission and review	Alcohol	Editorial	N/A	Reviewers have the responsibility to spend sufficient effort to evaluate the relative merits of the paper (appropriateness and accuracy of the methods and results; the significance, relevance, and novelty of the work; the soundness of conclusions and the scholarly interpretation of the work), to try to return their review on or before the deadline, and to communicate that evaluation constructivel…																1																			1		1	1
Goodman, S.N.	N/A	USA	N/A	Annals Intern Medicine	1994	English	Manuscript Quality before and after Peer Review and Editing at Annals of Internal Medicine	Internal Medicine	Original article	N/A	N/A
Gough, N. R.	N/A	USA	Editor	Science Signaling	2009	English	Training for Peer Review	Neuroscience	Editorial	N/A	Novice referees should remember that the goal of the peer-review process is either to help improve a manuscript so that it can become published or the conclusions can be validated or to weed out unsuitable manuscripts that are not technically sound. The goal is not to prevent publication of research for reasons that can be technically addressed through experimentation or revision of the text. Rev…															1																	1			1
Greenwood, D. C.	University of Leeds	UK	N/A	BMC Medicine	2015	English	How to spot a statistical problem: Advice for a non-statistical reviewer	General medicine	Review	N/A	Reviewers are required to ensure that the manuscript is methodologically sound and clearly written. Within that context, they are expected to provide constructive feedback and opinion on the statistical design, analysis, presentation and interpretation. If reviewers lack the appropriate background to positively confirm the appropriateness of any of the manuscript’s statistical aspects, they are e…																																1
Groves, T.	BMJ	UK	Editor-in-Chief	BMJ	2011	English	Peer reviewer training part II: What do editors want from reviewers?	N/A	Grey literature: Training	N/A	See slides						1							1	1																					1
Halder, N.	Birch Hill Hospital in Rochdale	UK	N/A	Advances in Psychiatric Treatment	2011	English	Peer reviewing made easy	Psychiatry	Editorial	Peer review is a ‘formal system whereby a piece of academic work is scrutinised by people [the peer reviewers] who are not involved in its creation but are considered knowledgeable about the subject’	Peer reviewers may find it helpful to think of themselves as ‘consultant advisors’. Is the manuscript within my field of expertise? Am I happy with the journal’s peer-review process? Do I have time to do this review? Can I meet the deadline? Do I have any conflicts of interest?Do: make sure to be courteous • • point out the positive• • ask for a statistical review if you are uncertain • • structu…											1		1			1															1	1			1	1
Hames, I.	N/A	N/A	N/A	Committee on Publication Ethics (COPE)	2013	English	COPE Ethical Guidelines for Peer Reviewers	N/A	Grey literature: Guidelines	N/A	See document				1							1		1	1	1	1	1	1	1	1	1								1		1	1			1	1		1
Happell, B.	Central Queensland University	Australia	N/A	International Journal of Psychiatric Nursing Research	2008	English	The responsibility of review: Guidelines to promote professional courtesy and commitment through the peer review process	Nursing	Review	N/A	The role of the reviewer is to assess the rigour of piece of work and its relevance to nursing knowledge, either in a broad sense, or in relation to the specific area of speciality considered by the journal. In simple terms therefore, the reviewer must determine whether the manuscript is likely to be of interest to the journal readership, and that is of sufficient quality to make a credible contr…											1			1									1									1		1		1
Harms, M.	N/A	USA	N/A	Physiotherapy	2006	English	Peer review: the firewall of science	Physiotherapy	Editorial	The primary aim of peer review is to maximise the likelihood that only sound, ethical research is published and to improve the quality of manuscripts that reach publication.	Reviewers are important in the process of highlighting issues in papers specific to their fields of expertise. They also generate questions and doubts which help the author consider aspects of their work that may otherwise go unquestioned. Another important role of the peer reviewer is to raise questions that the author could face on publication, which may flag the need for clarification, or aler…	1
Heddle, N.	McMaster University	Canada	Editor	Transfusion	2009	English	Reviewing manuscripts: tips and responsibilities	Haematology	Editorial (Commentary)	N/A	When approached to review a paper ask yourself the following four questions: 1) Is the topic interesting to me? 2) Is the subject matter and/or methodology within my area of expertise? 3) Can I complete the review within the required time frame? 4)Will my service as a reviewer likely add value to the scientific discipline and enhance the value of the journal to its readers? If the answers to all …	1												1	1		1		1						1							1			1	1
Helton, M.	N/A	USA	N/A	The Journal of Paediatrics	2011	English	Peering into Peer-Review	Paediatrics	Editorial (Commentary)	Peer-review is defined as the expert assessment of submitted materials. Because ‘‘the goal of this process is to ensure that the valid article is accepted, the messy article improved, and the invalid article rejected,’’ quality reviews are essential to the peer-review process and assist in maintaining the integrity of the medical literature.	Consider the quality of the manuscript, the novelty and importance of the observation, appropriateness for the readership, and overlap between any other publications. After a thorough assessment of the manuscript, reviewers submit their confidential comments to the editors and anonymous comments to authors through EES. When reviewers believe that, despite the circumstances, a fair and objective r…													1	1	1	1				1
Henly, S. J.	University of Minnessota	USA	N/A	Nursing Outlook	2009	English	Quality of manuscript reviews in nursing research	Nursing	Original article	N/A	As “scientists at the gate,” reviewers are asked to read assigned manuscripts and write reviews that communicate their best judgment about originality, significance, and validity of the research. Succinctness and clarity in the written composition of the submission are also evaluated. Typically, the review includes a numerical rating, a narrative evaluation, confidential comments to the editor, a…															1
Hernandez, L. V.	Cedars-Sinai Medical Center	USA	Associate Editor	Gastrointestinal Endoscopy	2009	English	Becoming a reviewer is good for you-the peer-review process	Gastroenterology	Editorial (Commentary)	N/A	Do web-based reviewers course Review sample review											1																							1
Hill, J.	University of Texas Southwestern Medical Center	USA	N/A	Journal of Electrocardiology	2016	English	How to Review a Manuscript	Cardiology	Review	Peer review involves assessment of the importance of the research question, the originality of the work, its strengths and weaknesses, data analysis and interpretation, and the presentation of the information. The work should be evaluated comprehensively in terms of its content, methodology, and ethics. A good review will briefly summarize the study and the authors' conclusions. It will identify …	In broad overview, the reviewer is asked to comment on the novelty of the work, its veracity, and whether the conclusions are impactful. And again, the process is bidirectional: reviewers are themselves investigators and authors. A mentor of mine codified the peer review process in simple terms: “Is it new? Is it true? Does anybody give a #*&%?” That pretty much says it all! Peer reviewers are th…	1	1		1										1	1																				1
Ho, R. C.-M.	N/A	Hong Kong	N/A	BMC Medical Research Methodology	2013	English	Views on the peer review system of biomedical journals: an online survey of academics from high-ranking universities	Medical research methodology	Original article	N/A	Reviewers are also expected to provide constructive feedback to enhance scientific quality of the articles and stimulate further consideration by the authors.
Hojat, M.	Center for Research in Medical Education and Health Care, Jefferson Medical College of Thomas Jefferson University	USA	N/A	Advances in Health Sciences Education	2003	English	Impartial Judgment by the “Gatekeepers” of Science: Fallibility and Accountability in the Peer Review Process	Public Health	Review	N/A	Reviewers should be reminded that they should promptly return the manuscript to the editorial ofﬁce without review, if they do not feel they can impartially judge a particular submission for any reason including a lack of knowledge about the topic, conﬂict of interest, lack of time for prompt feedback (usually two to four weeks), etc. They should not be required to explain their speciﬁc reasons f…													1																			1				1
Hoyt, K. S.	St. Mary Medical Center	USA	N/A	Advanced Emergency Nursing Journal	2007	English	Peer review for professional publications	Nursing	Editorial	N/A	The primary responsibility of the reviewer is to make a recommendation on the disposition of a manuscript. The recommendation may be to accept, accept with revision, or reject a manuscript. Manuscripts may also be rejected because the content is not appropriate for the target audience of the journal. In this case, if the manuscript is felt to be of good quality, the reviewer may recommend a more …													1	1			1		1	1				1													1
Ingelfinger, F. J.	N/A	USA	N/A	New England Journal of Medicine	1974	English	Peer Review in Biomedical Publication	Research methodology	Review	N/A	Maintenance of Confidentiality. The ideal reviewing system is marked by an utter respect for confidentiality. This means that the reviewer does not discuss a submitted manuscript with anyone except the ap- propriate editorial office, that he does not expropriate its contents and that he does not approach the author directly either to question a point or to ask permission to cite the as yet unpubl…														1						1
Isaacs, D.	University of Sydney	Australia	N/A	Journal of Paediatrics and Child Health	2004	English	Who teaches the referee?	Paediatrics	Editorial (Commentary)	N/A	Pyke had a number of ‘simple rules’ for referees, most of which are as valid today as when published in 1976. He suggested, among other things: 1 Be prompt. 2 Be lenient: err in favour of publication because ‘a borderline paper published is not a sin, but a reasonable paper rejected is a shame’. 3 Don’t nitpick: try to look at the big picture, not minutiae. 4 Don’t get bogged down in detail: read…											1																					1			1
Izumi, S.	Washington State University	USA	Editor	Japan Journal of Nursing Science	2009	English	Roles and rewards of journal peer reviewersjjns_132 67..70	Nursing	Editorial	N/A	Editors ask reviewers not only to judge the fit of the manuscript to the journal and its priority, but also to judge its originality, significance validity of the research against the current state of science in the particular area, clarity, and readability of the manuscript. Reviewers are gatekeepers of the quality of literature in nursing science. Their reviews provide critical information to e…
Jacobson, R.	Mayo Clinic	USA	N/A	Academic Paediatrics	2017	English	The Role of the Peer Reviewer	Peadiatrics	Editorial (Commentary)	N/A	Academic Pediatrics depends on voluntary peer reviewers to advise the editors about the strengths and weaknesses of each submission—the clarity of presentation, problems with methodology, the contribution to the field, and the appropriateness of and readiness for publication. As editors, we are grateful to our reviewers for improving the quality of authors’ scholarly efforts and our journal. Whil…	1													1	1	1				1												1			1
Jain, A. K.	University College of Medical Sciences and Guru Teg Bahadur Hospital	India	Editor	Indian Journal of Orthopaedics	2009	English	Peer review: Heart and soul of scientific publication	Orthopaedics	Editorial	Peer review process provides feed back to the authors and editors of journal and aims to ensure that reader receives valid and scientific information from a publication that is worth the time. It may save an author from the later mbarrassment for an untidy publication.	On receiving an invitation to review a manuscript, the reviewer has to take a decision whether to review it or not. If the reviewer is able to review. the manuscript in the specified time frame, does not have any conflict of interest, and if he considers himself to be right person of doing the review, he should accept to review the manuscript. When the reviewer has a definite conflict of interest…													1	1				1	1		1										1				1
Jasper, M.	Swansea University	UK	N/A	Nursing Inquiry	2014	English	Validity and reliability of the scientific review process in nursing journals - time for a rethink?	Nursing	Review	N/A	Reviewers provide expert critique and constructive comment on how a paper can be improved and made ready for publication. Editors have been found to want objective observations commenting on both strengths and weaknesses; constructive criticism; expertise on methods; validity against the current literature and clinical practice; its original signiﬁcance; clarity of presentation; and readability (…	1	1									1					1
Johnston, S. C.	N/A	N/A	Editor	Annals of Neurology	2007	English	Early editorial manuscript screening versus obligate peer review: A randomized trial	Neurology	Original article	N/A	Reviewers were asked to judge the suitability for publication, rate scientific and clinical impact, and provide comments to improve the manuscript.
Kasiske, B. L.	N/A	N/A	Editor-in-Chief	American Journal of Kidney Diseases	2005	English	Just Rewards: Continuing Medical Education Credit for Peer Review of Manuscripts	Nephrology	Editorial	N/A	Did the reviewer discuss the importance of the research question? (2) Did the reviewer discuss the originality of the report? (3) Did the reviewer clearly identify the strengths and weaknesses of the methods (study design, data collection, and data analysis)? (4) Did the reviewer make specific useful comments on the writing, organization, tables, and figures of the manuscript? (5)Were the reviewe…
Katz, A.	N/A	N/A	Editor	Oncology Nursing Forum	2016	English	Upon Further Review: Peer Process Vital to Publishing	Nursing	Editorial	N/A	A perfect review, from my perspective as editor, primarily addresses the content of the manuscript.Once they have agreed to review the manuscript, they have 21 days to complete this task—they receive reminders if they are tardy. What I want to see in a review is a clear assessment of whether the manuscript moves the science of oncology nursing forward. I need to know if new and important evidence…																																			1
Kearney, M. H.	School of Nursing, University of Rochester	USA	N/A	Research in Nursing Health	2005	English	Nurse Editors’ Views on the Peer Review Process	Nursing	Original article	N/A	Speciﬁc, detailed guidance to the author on how to improve the manuscript. Editors preferred reviews that demonstrated that the paper had ‘‘obviously been read carefully... and provides valuable feedback about the manuscript that would be helpful in getting the manuscript ready for publication...a thorough review to be one that provided both critique of the content and editorial comments, but mor…	1														1	1																			1
Kearney, M. H.	University of Rochester	UK	Editor	Research in Nursing & Health	2016	English	Rigorous Peer Review is Worth the Effort	Nursing	Editorial	N/A	A strong review includes an appraisal of the significance of the health problem that was studied, in terms of local and world health. Did the study focus on a small topic related to research measurement, useful for researchers but of limited significance for our understanding of health or improvement of clinical care, or a larger question related to health improvement? Each has its place, and a s…	1	1
Kehrer, J. P.	Faculty of Pharmacy and Pharmaceutical Sciences, The University of Alberta, Edmonton, AB, Canada	Canada	N/A	Toxicology	2013	English	Editors’ and reviewers’ roles in promoting quality publications	Toxicology	Editorial (Letter)	N/A	The second step involves peer reviewers whose role is to provide sound advice to the editor on the article in terms of novelty, signiﬁcance, scientiﬁc validity, and clarity.Recruiting reviewers that are willing to perform an objective, thorough and fair review in a timely fashion is one of the two main roles of the reviewer															1	1																			1
Kelly, M. J.	Royal Society of Medicine	UK	Editor-in-Chief	Colorectal Disease	2013	English	Does tuition for journal referees work? A quantitative evaluation of a half-day tuition course	Coloproctology	Original article	N/A	Willingness to re-review						1
Kliewer, M. A.	University of Wisconsin	USA	N/A	American Journal of Roentgenology	2004	English	Peer review at the American Journal of Roentgenology: How reviewer and manuscript characteristics affected editorial decisions on 196 major papers	Roentgenology	Original article	Peer review is the thresher that attempts to separate manuscripts worthy of publication from those that are not. It is, however, an imperfect process that relies largely on the skill, discernment, and judgment of expert reviewers.	N/A
Kliewer, M. A.	University of Wisconsin	USA	N/A	American Journal of Roentgenology	2005	English	Reviewing the reviewers: comparison of review quality and reviewer characteristics at the American Journal of Roentgenology	Roentgenology	Original article	N/A	Reviewers are charged with the task of judging whether a manuscript is important, scientifically valid, coherent and readable, and appropriate for a particular journal. The success of peer review hinges on the skill, discernment, dedication, and fair-mindedness of a large coterie of expert reviewers.															1																		1				1
Knudson, D. V.	Department of Health and Human Performance, Texas State University	USA	N/A	Research Quarterly for Exercise and Sport	2014	English	Advancing Kinesiology Through Improved Peer Review	Kinesiology	Review	N/A	Traditionally, reviewers are tasked with evaluating two main criteria on articles: (a) quality and (b) the relevance or contribution that advances the ﬁeld. Reviews are also expected to contribute by improving the report through constructive advice and feedback. Editorial policy should state that reviewers consider authors as peers, so reviewers have an ethical responsibility to evaluate submissi…															1																		1
Kotis, S.	N/A	N/A	Editor	Plastic and Reconstructive Surgery	2014	English	Manuscript Rejection: How to Submit a Revision and Tips on Being a Good Peer Reviewer	Surgery	Editorial	N/A	Peer reviewers are considered to be experts in their field who critically assess manuscripts submitted for publication. Peer reviewers help editors decide whether to publish a manuscript, and they ensure that the best manuscripts are published by providing the authors with critical feedback. Peer review is usually assumed to raise the quality of the end product, and clinicians give greater weight…	1												1																		1		1			1
Kottner, J.	Charité-Universitätsmedizin Berlin	Germany	Editor	International Journal of Nursing Studies	2016	English	How to peer review and revise manuscripts submitted for publication in academic nursing journals	Nursing	Editorial	N/A	Before accepting an invitation the reviewer should consider whether they have a potential conflict of interest (whilst journals take steps not to reveal authors’ names or location a subject expert may sometimes be able to make an informed guess), if they are sufficiently familiar with the topic and if whether they are sufficiently interested in the paper to devote the time and effort required to …	1												1																						1		1
Krome, R. L.	N/A	N/A	Editor	Annals of Emergency Medicine	1983	English	Peer-Review	Emergency medicine	Editorial	N/A	What is so important about peer review? At least three things: 1) to the author it is assurance of a fairer disposition of his manuscript; 2) to the reader it represents a panel of advocates who determine the accuracy, importance, and interest of the material; and 3) to the promotion and tenure committee it is a standard on which to base an evaluation of a candidate's accomplishments.															1
Kurihara, Y.	St. Marianna University School of Medicine	Japan	N/A	American Journal of Roentgenology	2013	English	How Do Reviewers Affect the Final Outcome? Comparison of the Quality of Peer Review and Relative Acceptance Rates of Submitted Manuscripts	Roentgenology	Original article	N/A	Peer review of manuscripts submitted to scientific and medical journals entails two main tasks. The first is to judge whether a manuscript is methodologically and scientifically sound and merits publication by providing one of the following universal ratings: accept, reconsider after minor revision, reconsider after major revision, or reject. The second task is to provide constructive criticism a…
Landauer, A.	University of Western Australia	Australia	N/A	Australian Drug and Alcohol Review	1987	English	Peer Review and the Editorial Process	Pharmacology	Editorial	N/A	Good referees will be prompt in returning the manuscript, will refuse to comment on a contribution which they do not understand and will follow the wishes of the editor; for instance, comment only on matters on which they have been asked to comment. Good referees will not nitpick and refer tominor faults just to show how well they have read the manuscript and will not recommend acceptance of a su…	1										1												1												1
Larson, B. P.	Section of Plastic Surgery, Department of Surgery, The University of Michigan Health System	USA	N/A	HAND	2012	English	A systematic review of peer review for scientific manuscripts	Surgery	Original article	N/A	The ethical considerations for referees should also include an unbiased attitude towards an author’s gender, previous work, and nationality.																	1
Lau, D.	N/A	N/A	Editor-in-Chief	Canadian Journal of Diabetes	2016	English	Tackling Peer Review: How to Improve Reviews and Minimize Abuse	Endocrinology	Editorial	Peer review is a process whereby manuscripts are subjected to independent scrutiny by other qualified experts in the field to determine whether the information presented is worthy of publication.	Peer review is a process whereby manuscripts are subjected to independent scrutiny by other qualified experts in the field to determine whether the information presented is worthy of publication.T he scientific merit of a manuscript is best appraised by contemporary, highly qualified experts who conduct research in the same field or discipline.In general, qualified expert reviewers normally go th…	1	1
Lawrence, D.	Center for Teaching and Learning, Palmer College of Chiropractic	Australia	Senior Director	Journal of the Canandian Chiropractice Association	2008	English	The scholarship of critical review: improving quality and relevance	Chicopractice	Review	N/A	Reviewers have an ethical responsibility to immediately declare to the editor any likelihood that there may be a suspected conflict of interest. Reviewers are ethically bound to wait until the manuscript is eventually published before they allow themselves any uptake of the author’s content into their own work.In essence, the reviewer is expected to advise the editor as to what is good and not go…													1					1
Lichter, P. R.	N/A	N/A	Editor-in-Chief	Ophthalmology	1993	English	Demystifying the Peer-Review Process	Ophthalmology	Editorial	N/A	The peer review system requires that manuscripts submitted to the Journal receive an evaluation by individuals considered expert in the field; individuals who can provide a fair and comprehensive review that is as incisive as it is understanding of the effort the author has expended. Thus, a scientific referee serves as the author's advocate in pointing out to the editor the salutary features of …	1													1	1							1									1					1
Lipworth, W. L.	University of Sydney	Australia	N/A	Social Science & Medicine	2011	English	Journal peer review in context: A qualitative study of the social and subjective dimensions of manuscript review in biomedical publishing	General Medicine	Original article	Pre-publication peer review of academic research manuscripts (‘manuscript review’) is generally seen to achieve two important goals: 1) ensuring that only high quality research is published (either by rejecting or improving sub-standard manuscripts), and 2) ensuring the dissemination of findings to interested stakeholders including researchers, practitioners, the general public and political bodi…	Participants also emphasised the sense of communal obligation that they felt. Many interviewees described reviewing and unpaid editing as a kind of academic “duty” and as part of the “game” of being a scientist....these jobs were described as something that one is expected to “shoulder” as part of being a member of a “community of scholars”. It was recognised that a reviewer’s sense of obligation…				1											1	1																			1
Logan, H.	N/A	N/A	N/A	BioMed Central	2017	English	The peer review process – what happens when you send your manuscript to a journal	N/A	Grey literature: Webinar	N/A	See webinar	1	1		1
Lovejoy, T. I.	Ohio University	USA	N/A	Annals of Behavioral Medicine	2011	English	Reviewing Manuscripts for Peer-Review Journals: A Primer for Novice and Seasoned Reviewers	Behavioural Medicine	Review	N/A	Becoming a Reviewer: Identifying Your Expertise - In general, it is recommended that reviewers initially select no more than two to three areas of expertise, preferably areas in which they have published. Receiving an Invitation to Review - After receiving an invitation to review and determining that the manuscript is within their area of expertise, potential reviewers should identify all financi…													1																		1					1		1
Lowe, N.	N/A	N/A	Editor	Journal of Obstetric, Gynecologic, & Neonatal Nursing	2007	English	Peer (Review) Pressure	Nursing	Editorial	The two primary functions of peer review are to filter out incorrect or poor work and to improve the accuracy and clarity of those manuscripts that are eventually published.	The two primary functions of peer review are to filter out incorrect or poor work and to improve the accuracy and clarity of those manuscripts that are eventually published.Reviewers evaluate a manuscript using standard criteria, write a critique for the author, and make a recommendation to the editor or associate editor regarding publication. I invite you to consider serving as a reviewer for JO…	1	1									1						1																		1		1
Luscher, T.	University Hospital Zurich	USA	N/A	Journal of the American College of Cardiology	2016	English	RESPONSE: Why Do We Need Peer Review?	Cardiology	Editorial (Letter)	N/A	For an editor, a reliable peer provides an unbiased and objective assessment.Most importantly, the mindset of a peer should be constructive. The review process should make deserving papers even better or near perfect. First, a good reviewer declares any interest, be it personal, financial, or institutional, and declines an invitation if these conflicts might interfere with his or herassessment (8…													1			1	1														1
Lyne, P.	Department of Health Studies, Sheffield	UK	N/A	Physiotherapy Practice	1989	English	Peer review of papers submitted for publication	Physiotherapy	Review	N/A	The person invited to review a paper should, therefore, be someone who is knowledgeable about the field and does not have a particular bias. I would like to emphasise that an important function of the reviewer is to encourage the author and to bring out the best in the submitted article so that, when it appears in print, readers will be able to appreciate the true quality of the work.	1																1
Mackenzie, L.	N/A	Australia	Associate Editor	Australian Occupational Therapy Journal	2006	English	Peer review revisited	Occupational Therapy	Editorial	The peer review process is the means by which manuscripts submitted to the journal are evaluated and modified prior to publication.	Therefore, the peer reviewers used by the journal have a pivotal role in influencing what is published, how writers are guided in their endeavours to publish, and, thus, what information subsequently becomes available to the profession. Reviews are completed by each reviewer separately. The reviewer is blind both to the identity of the author and the other reviewer, and reports are completed usin…
Manchikanti, L.	University of Louisville, Louisville	USA	N/A	Pain Physician Journal	2015	English	Medical Journal Peer Review: Process and Bias	Pain	Review	N/A	Reviewers are expected to examine technical attributes as well as scientific quality, clarity of presentation, and ethical validity. They are also expected to perform the review in a manner consistent with ethical practices and general guidelines, in a transparent and fair manner without exerting personal, professional, or specialty bias. Reviewers have an obligation to provide timely feedback to…															1		1										1			1					1
Mannis, M. J.	N/A	N/A	N/A	Cornea	1997	English	Peer review and Cornea	Ophthalmology	Editorial	N/A	The reviewer must balance objectivity with empathy and develop a critical approach that provides fuidance without suggesting to the authoer that he or she might have written a different article - the one that the reviewer things could or should have been written rather than the one conceived by the author. The reviewer must shed biases about authors and ther institutions and concentrate only on t…																1	1
Manske, P.	N/A	N/A	N/A	The Journal of Hand Surgery	1997	English	A Review of Peer Review	Surgery	Editorial (Commentary)	Peer review is the process of evaluating manuscripts submitted to a journal for publication. Knowledgeable individuals familiar with the subject read the submitted paper, provide a critique of the scientific presentation, and make recommendations to the editor regarding acceptance, rejection, or suggested improvements.	Peer review is the process of evaluating manuscripts submitted to a journal for publication. Knowledgeable individuals familiar with the subject read the submitted paper, provide a critique of the scientific presentation, and make recommendations to the editor regarding acceptance, rejection, or suggested improvements. The reviewers provide recommendations to the editor regarding rejection or acc…
Martin-Sanchez, F.	N/A	Spain	Associate Editor	Emergencias	2012	English	Reflections on the peer review of manuscripts sent to EMERGENCIAS	Emergency Medicine	Editorial	N/A	It is generally accepted that a good reviewer should be responsible, skeptical, fair, reasonable, with common sense, integrating and innovative ability, and some intuitive capacity to detect faults and recognize quality, as well as availability to volunteer for the task altruistically. In addition, he/she must have publishing experience in a specific area of research, and ideally training in desi…	1	1		1				1							1																		1		1	1
Marušić, M.	Zagreb University School of Medicine	Croatia	Editor	Croatian Medical Journal	2005	English	Guide for peer reviewers of scientific articles in the Croatian Medical Journal	General Medicine	Editorial (Guidelines)	N/A	Obligation – peer review is a part of scientific publishing; whoever wants to publish, must be ready to peer review A good review – one that gets to the essence of a reviewed article, keeping its clarity and simplicity at the same time – can considerably increase the scientific merit of the reviewed article. The reviewer acts as an educator: his or her suggestions and comments enrich authors’ kno…	1			1							1				1																				1	1
Matthews, J. B.	The University of Chicago Medicine	USA	Co-editor	Journal of Gastrointestinal Surgery	2014	English	2013 SSAT Presidential Address: Peer Review	Surgery	Review	N/A	Participation in peer review is our fundamental responsibility. It is an honor but also a duty to review manuscripts, abstracts, and grants. Say yes whenever possible, despite the many competing demands on your time Reviewers are asked to evaluate the manuscript on technical merits and novelty, the depth and quality of the presentation, the validity of the methods, the believability of the result…				1	1
Mayden, K.	Southwest Virginia Cancer Center	USA	N/A	Journal of the Advanced Practitioner in Oncology	2012	English	Peer Review: Publication’s Gold Standard	Oncology	Review	N/A	Competent peer reviewers are experts in their field accountable to authors, editors, readers, and the medical community. Peer reviewers act as advocates, or referees, for authors and enable editors to make quality publication decisions.A peer reviewer should be both a scholar and a scientist with complex analytical skills, which allows for the critical analysis of data in the interest of improved…	1	1		1							1			1	1	1		1																	1		1
Merell, R.	N/A	N/A	Editor-in-Chief	Telemedicine and E-Health	2007	English	The Importance of Peer Review	Telemedicine	Editorial	N/A	They identify study design flaws that must be discussed. They suggest further readings for the authors, introduce collaborators, and suggest avenues for future research, and only then do they go down the list of changes to be made in syntax, grammar, style, and graphics. We are also very sensitive to the needs of our authors in expecting a timely response. The reviewers are gently reminded and so…														1																					1
Minion, D.	N/A	N/A	Editor	Journal of Vascular Surgery	2007	English	Ethics of guidelines for reviewers of medical manuscripts	Surgery	Editorial	N/A	Among these responsibilities, the peer reviewer is to provide unbiased feedback, comment on originality accuracy and interest to readers, avoid personal criticism, refrain from direct contact with the authors, provide timely reviews, recommend a decision for acceptance or rejection, and note ethical concerns. Editors seek individuals who have established expertise in a given area to provide revie…	1													1			1			1															1
Moher, D.	University of Ottowa	N/A	N/A	Book chapter	2003	English	How to peer review a manuscript	Health Sciences	Book chapter	N/A	See book chapter	1		1								1		1	1				1		1	1										1	1		1	1	1	1
Moher, D.	University of Ottowa	Canada	Editor-in-Chief	BMC Medicine	2015	English	Optimal strategies to consider when peer reviewing a systematic review and meta-analysis	General Medicine	Editorial (Tutorial)	N/A	Be constructive; provide constructive criticism, Be respectful in the communication with authors + items relevant to systematic reviews and meta-analysis
Moore, K. N.	N/A	N/A	Editor	Journal of Wound, Ostomy, & Continence Nursing	2005	English	Keeping up journal integrity: the peer-review process	Surgery	Editorial	N/A	The peer reviewer is a respected and trusted professional who will ensure a confidential review, not discuss the review with others, and not use the information in the manuscript for personal gain. Manuscript review is seen by most as a professional responsibility and recognition of their own expertise in the field. The reviewer provides a pivotal evaluation of the scientific merit of a study, ba…	1			1										1				1
Morse, J. M.	University of Utah	USA	Editor	Qualitative Health Research	2014	English	Cooperative scholarship: The peer review process	Public Health	Editorial	N/A	Becoming a good reviewer is a skill: It is not easy to give constructive comments, to decide what is an essential change, and to decide what suggestions are optimal and at the discretion of the author. It is not easy, knowing how much work has gone into a study, to have to recommend that it not be published. But these are essential decisions.
Muir-Cochrane, E.	N/A	N/A	Associate Editor	Nursing & Health Sciences	2013	English	What do journal editors want? ... and everything you wanted to know about the peer review process for journal publication	Nursing	Editorial	Peer review is at the core of processes for all scientific and professional journals. It is the process through which journal articles are reviewed, revised and published in the pursuit of disseminating new knowledge in all areas of nursing and health sciences through this journal. Such knowledge is vital for improvements to health care be enacted, in the pursuit of evidenced-based practice. The …	Peer review is at the core of processes for all scientific and professional journals. It is the process through which journal articles are reviewed, revised and published in the pursuit of disseminating new knowledge in all areas of nursing and health sciences through this journal. Such knowledge is vital for improvements to health care be enacted, in the pursuit of evidenced-based practice. The …													1	1														1
Mulligan, A.	N/A	N/A	Editor	Oral Oncology	2005	English	Is peer review in crisis?	Oncology	Original article	Peer review is an imprecise term and varies across disciplines: at its widest it is, ‘the assessment by an expert of material submitted for publication’.	The referee is now at the heart of scientific publishing and according to Ziman is ‘. . . the lynchpin about which the whole business of Science is pivoted’. What can the reviewer or editor do if they suspect fraud? The simplest course of action for the editor or reviewer who suspects fraud is to reject or recommend rejection of the paper. ‘‘Referees cannot determine if data is falsified, nor are…				1																															1
Taylor & Francis website	N/A	N/A	N/A	Taylor and Francis	2018	English	Reviewer guidelines and best practice	N/A	Grey literature: Website	N/A	See website	1				1						1		1																					1		1
Wiley website	N/A	N/A	N/A	Wiley	2018	English	Peer Review General and Ethical Guidelines	N/A	Grey literature: Website	N/A	See website				1		1							1	1	1		1	1	1	1	1							1	1		1	1		1	1	1		1
Napolitani, F.	Italian National Institute of Health	Italy	N/A	European Journal of Internal Medicine	2016	English	Ethics of reviewing scientific publications	General Medicine	Original article	N/A	Reviewers should: ask themselves if they really are competent to undertake the task assigned to them; decide whether or not to accept an assignment only after carefully evaluating the adequacy of their own knowledge, supplemented where necessary with additional information that is readily available from reliable sources; carefully consider the possibility of conflicts of interest, which may take …													1			1													1		1		1
Neale, A. V.	N/A	N/A	N/A	Journal of the American Board of Family Medicine	2006	English	Peer reviewing for the Journal of the American Board of Family Medicine: What does it take?	Family Medicine	Review	N/A	Peer reviewers also are expected to make suggestions to assist the authors in improving the article. Reviewers are asked to comment on those areas within their domain of expertise, as well as general concerns such as the clarity and quality of the writing, the validity of the approach and whether the article provides new information.Peer reviewers should be aware of the ethical guidelines for rev…											1		1	1		1				1	1	1									1		1		1
Nelson, C. A.	University of Colorado at Denver	USA	N/A	Dermatologic Clinics	2009	English	Reviewing dermatology manuscripts and publications	Dermatology	Editorial	N/A	It is essential for reviewers to be familiar with the guidelines for epidemiologic research to uphold the scientific rigor of published studies. It is imperative that both authors and journals receive reviews in a timely fashion, since a delay on the reviewer’s part can significantly inhibit the publication process. Decline an invitation to review if you have inadequate time to perform the review…			1										1	1	1																				1	1
Newell, F. W.	N/A	USA	N/A	American Journal of Ophthalmology	1990	English	Peer-Review	Ophthalmology	Editorial	N/A	N/A
Nexoe, J.	University of Southern Denmark	Denmark	N/A	Scandinavian Journal of Primary Health Care	2014	English	As you are a recognized expert in this field, we kindly ask if you would be willing to review this manuscript	Primary Care	Editorial	Peer review is employed to maintain standards of quality, improve performance, and provide credibility in determining an academic manuscript ’s suitability for publication. Any scientist wishing to publish should every now and then also volunteer to review manuscripts.	Peer review is employed to maintain standards of quality, improve performance, and provide credibility in determining an academic manuscript ’s suitability for publication. Any scientist wishing to publish should every now and then also volunteer to review manuscripts. Please consider carefully when asked to review. Even the busiest scientist should be able to respond to a request. If accepting, …																																			1	1		1
Olson, C. M.	N/A	N/A	N/A	American Journal of Emergency Medicine	1990	English	Peer-Review of the Biomedical Literature	Emergency Medicine	Editorial	Standard definition of peer review: “the assessment by experts (peers) of material submitted for publication in scientific and technical periodicals“	The reviewer advises the editor on whether an article should be published. In advocating publication, the reviewer gives some assurance that the article is important, original, timely, and appropriate for that journal; that it is technically correct and its results are justified by its conclusions; and that it is well presented.The reviewer also serves the author by suggesting ways that the artic…
Oman, K.	University of Colorado Hospital	USA	Research Editor	Journal of Emergency Nursing	2009	English	Peer Review: The Art of Supporting Colleagues and Advancing Our Profession	Nursing	Editorial	N/A	Peer review is designed to assist editors in making publishing decisions and to provide constructive feedback to authors. Peer reviewers are necessary partners with authors and editors in the effort to publish innovative, creative, and valid contributions to nursing science.A review includes a numerical rating of various elements of the paper, a narrative evaluation for the author, confidential c…													1
Onitilo, A. A.	University of Queensland	USA	N/A	Accountability in Research-Policies and Quality Assurance	2013	English	Reliability of Reviewer Ratings in the Manuscript Peer Review Process: An Opportunity for Improvement	General Medicine	Review	N/A	Regardless of the structure of the peer review process, reviewers are expected to come to a conclusion and/or make a recommendation for publication. High quality reviews ensure that comments will be of most use to editors making publication decisions and authors looking for suggestions to improve their manuscripts. The manuscript evaluation tool utilized in the peer review process at Clinical Med…
Patel, J. (Part 1)	N/A	UK	N/A	BioMed Central (BMC)	2018	English	A beginner’s guide to peer review: Part One	N/A	Grey literature: Blog	N/A	See blog	1	1									1		1		1		1														1					1		1
Patel, J. (Part 2)	N/A	UK	N/A	BioMed Central (BMC)	2018	English	A beginner’s guide to peer review: Part Two	N/A	Grey literature: Blog	N/A	See blog						1
Patel, J. (Part 3)	N/A	UK	N/A	BioMed Central (BMC)	2018	English	A beginner’s guide to peer review: Part Three	N/A	Grey literature: Blog	N/A	See blog
Pearson, G. S.	University of Connecticut School of Medicine	USA	N/A	Journal of the American Psychiatric Nurses Association	2016	English	Peer Review	Nursing	Editorial	Peer review is that part of the scientific process in which journals send submitted manuscripts for outside or peer review (International Committee of Medical Journal Editors, 2014).	Peer reviewers do much more than read and judge papers. They look carefully at the manuscript for information errors, glaring examples of plagiarism, and duplicate publications. They identify irregularities in the writing or the research that might escape the editor. Similarly, they judge quality of manuscript content in specific ways. The basic requirement for a peer reviewer is knowledge of the…	1																																		1			1
Peh, W.C.G.	N/A	Singapore	Editor	Singapore Medical Journal	2009	English	Role of the manuscript reviewer	General medicine	Editorial	Peer review refers to the evaluation of a manuscript by peers of authors, i.e. typically doctors and/or scientists belonging in the same area of specialisation or subspecialisation.	The reviewer should be an expert in his field and is required to render an unbiased opinion on the quality, timeliness and relevance of a submitted manuscript. He has a responsibility for protecting the integrity of his speciality or subspecialty, the reputation of the scientific journal he is reviewing for, and the welfare of human and animal subjects. The reviewer also aims to try to make a man…	1												1	1	1	1	1	1						1
Perkins, D.	University of Sydney	Australia	N/A	Australian Journal of Rural Health	2009	English	Peer review: The key to quality and relevance	Public Health	Editorial	N/A	Reviewers have three functions: they assist the editors in making a decision about whether to publish; they point to changes that might improve a paper; and they provide advice to the authors as to how those enhancements can be incorporated so as to increase the quality and impact of the paper. Authors should welcome reviews that provide well-informed, coherent and sympathetic advice on how to im…	1	1																																	1
Pierson, C. A.	N/A	N/A	Editor-in-Chief	Journal of the American Association of Nurse Practitioners	2014	English	Some thoughts on how to do good quality peer review	Nursing	Editorial	N/A	N/A
Pierson, C. A.	N/A	N/A	Editor-in-Chief	Journal of the American Association of Nurse Practitioners	2015	English	Peer Review Week 2015	Nursing	Editorial	N/A	A peer reviewer, who likely has a similar but not identical background to the author, can point out where and what steps are missing in critical areas of the content to help the average reader follow the ideas.Good reviewers will tell the editor that there is nothing new or novel in the manuscript, or, conversely, that the manuscript contains new insights that will move the science forward. The f…													1
Pierson, C. A.	N/A	USA	Editor-in-Chief	Journal of the American Association of Nurse Practitioners	2016	English	Make your peer reviews more organized and systematic with checklists	Nursing	Editorial	N/A	A good review helps the editor to make a fair decision and provide thoughtful and constructive feedback to the authors
Pietrzak, W. S.	N/A	N/A	N/A	Journal of Craniofacial Surgery	2010	English	A practical guide to effective journal peer reviewing	Surgery	Editorial	N/A	Peer reviewers perform a critical function by reviewing, or vetting, manuscripts before publication as a form of quality control. In this way, they become the gatekeepers to help ensure that only high-quality research gets published. The invitation [to review] will include the title and abstract as well as a due date, usually about 2 to 4 weeks. If the invitation is declined, the invitee may be a…	1							1						1																					1		1
Piqué Angordans, J.	Universitat de València	Spain	N/A	Index de Enfermeria	2008	English	Nursing research and peer review	Nursing	Review	The peer review process can be defined as "a critical assessment by knowledgeable scholars of the quality of a scholarly article submitted for publication to a scholarly journal	"expertise in the specific field, recent publication record, knowledge of one's own limitations, and the ability to complete the review in the required time frame." Davison et al. (2005: 974) add reviewer qualities, such as open-mindedness, freedom from biases and prejudices; reviewers should also be ethical and diligent in their work. When writing their reviews, the reviewers' comments should be…	1	1															1									1						1	1		1
Polak, J. F.	Harvard Medical School	USA	N/A	American Journal of Roentgenology	1995	English	The Role of the Manuscript Reviewer in the Peer-Review Process	Roentgenology	Editorial (Perspective)	N/A	A careful evaluation of the submitted manuscript includes determining its scientific merit and ranking it against what is already in the current literature. This evaluation requires that reviewers be webb versed in the scientific method. They are also likely to review articles within their area of subspecialization and to have a pertinent knowledge of recently published papers. Reviewers also ver…	1																										1
Poland, G. A.	Mayo Clinic	USA	Editor-in-Chief	Vaccine	2013	English	The Importance of Peer Review	Immunology	Editorial	Peer review serves two key functions: • Acts as a ﬁlter: Ensures research is properly vetted and veriﬁed before being published • Improves the quality of the research: rigorous review by other experts helps to hone key points and correct inadvertent errors	Reviewers should be expert in the topic they are reviewing, not have unresolved or undeclared conﬂ icts of interest, and represent a diversity of scientiﬁ c opinion, hopefully preventing the dogma and suppression of scientiﬁ c novelties that so easily ensnares. Reviewers for VACCINE are asked to critically review manuscripts within 14 days of accepting a review invitation. Reviewers must consider…	1												1																				1		1
Prado, A.	N/A	N/A	N/A	Plastic and Reconstructive Surgery	2009	English	Standing up for the professionalism of peer reviewers of plastic surgery manuscripts	Surgery	Editorial	Peer review is the process by which experts advise editors on the value of scientiﬁc manuscripts submitted for publication.	Peer review is the process by which experts advise editors on the value of scientiﬁc manuscripts submitted for publication. We could say that peer reviewers protect readers from spending time reading low-quality papers and also protect patients from the noxious effects of unreliable research. This idealism is reﬂected in the quality of the best reviews, which have a critical eye with a positive, …											1																								1
Publons	N/A	N/A	N/A	Publons	2018	English	What are 'excellent' reviews?	N/A	Grey literature: Training	N/A	See website																																			1
Pyne, D.	N/A	N/A	Consulting Editor	International Journal of Sports Physiology and Performance	2011	English	Improving the Peer Review Process	Physiology	Editorial	N/A	Some reviewers submit only general comments and avoid the effort of preparing specific comments that justify their recommendation and/or preparing constructive feedback for the authors. Reviewers occasionally forget to provide specific ratings on a manuscript using the scoring system (within Manuscript Central), or submit reports without accessing the author’s response to the reviewer’s original …																																				1
Quan, S. F.	Journal of Clinical Sleep Medicine	USA	Editor	Journal of Clinical Sleep Medicine	2014	English	Expediting Peer Review: Just Say No	Sleep Medicine	Editorial	N/A	Reviewers inform the editor whether the paper reports relevant new information, has valid data and is readable. For an editor, there are two phases in obtaining a review of a manuscript. The ﬁ rst is identifying and receiving agreement by qualiﬁ ed individuals to do a review. Most people quickly accept or decline an invitation to perform a manuscript review. However, occasionally there is no resp…																																			1	1
Raff, H.	Departments of Medicine, Surgery, and Physiology, Medical College of Wisconsin and the Endocrine Research Laboratory	USA	N/A	Advances in Physiology Education	2013	English	Civil, sensible, and constructive peer review in APS journals	Physiology	Editorial	N/A	We ask them to wear their author hats when they are working on the other side of the fence performing the peer review process. The ethic of reciprocity should always come to mind; we should treat others as we expect to be treated. This includes reviewers who should not let their personal feelings or experimental bias inﬂuence reviews.																	1
Ramsden, V. R.	University of Saskatchewan	Canada	N/A	Canadian Family Physician	2014	English	Becoming a peer reviewer: Engaging in sharing and gaining knowledge	General Medicine	Editorial	Peer review is the thoughtful critique by peers (one or more people with similar competence to the authors) of articles that have been submitted to the journal by individuals seeking to publish their thoughts, ideas, and research results or findings. Because unbiased, independent, critical assessment is an intrinsic part of all scholarly work, including scientific research, peer review is an impo…	Peer review is the thoughtful critique by peers (one or more people with similar competence to the authors) of articles that have been submitted to the journal by individuals seeking to publish their thoughts, ideas, and research results or findings. Because unbiased, independent, critical assessment is an intrinsic part of all scholarly work, including scientific research, peer review is an impo…	1												1	1	1				1												1				1			1
Relman, A. S.	N/A	USA	N/A	Western Journal of Medicine	1990	English	Peer-Review in Scientific Journals - What Good Is It	General Medicine	Editorial (Commentary)	N/A	Referees are consultants, not arbiters of publishability. Peer review is not a straw vote among referees but rather a source of information and technical advice to the editors, who should make the final decision. We rely on our reviewers to tell us whether an article is an original, scientifically significant piece ofwork, whether the design of the experiment and the methods are sound, and whethe…
Rennie, D.	JAMA	USA	Editor	American Journal of Diseases of Children	1988	English	Research into Editorial Peer-Review - an Invitation to a Congress	Paediatrics	Editorial	N/A	The author expects that his manuscript will be handled promptly and fast; that it will be judged by several unbiased, expert reviewers whose comments will be passed along to enhance any revision; that the editors will give him reasons for rejection; and that if these reasons seem unfair, there will be a rational exchange on the objective merits of the manuscript. If the manu¬ script is rejected, …	1													1			1																		1
Resnick, B.	N/A	N/A	N/A	Geriatric Nursing	2010	English	The Peer Review Process: Some Gentle Reminders for Us All	Nursing	Editorial	N/A	Being a reviewer should be considered an honor as well as an obligation to the profession or the science in which one is engaged.				1	1
Reyes B, H.	N/A	N/A	Editor	Revista Medica De Chile	2013	English	The manuscripts' review process in Revista Médica de Chile and its peer-reviewers during the year 2012	General Medicine	Editorial	N/A	The role of external reviewers is important. From them they are expected to respond promptly if they accept or not to do the review, declare if they have conflicts of interests with the manuscript or its authors, which justify excluding them from this particular revision. If they agree to do the review, they are requested that they submit their report within a short period of time (two weeks), ex…													1						1																1			1
Ribera, J. M.	MEDICINA CLÍNICA	Spain	Editor	Medicina Clinica	2005	English	The processes of manuscript evaluation and publication in Medicina Clinica. [Spanish] Procesos de revision y de edicion en Medicina Clinica	General Medicine	Review	N/A	N/A
Richardson, D.	N/A	N/A	N/A	JAVA - Journal of the Association for Vascular Access	2006	English	JAVA revises peer-reviewer guidelines	Cardiocascular	Editorial	N/A	I. Respond to manuscript review request. 2. Determine if manuscript merits publication. 3. Provide constructive criticism by narrative for the author. 4. Declare own conflicts of interests. If questions arise about potential conflict of interests, the issue will be sent to Publications Committee for decision. 5. Complete review within 3 weeks. 6. Maintain manuscript confidentiality.													1	1																					1			1
Riss, P.	N/A	N/A	N/A	International Urogynecology Journal	2012	English	The peer review process II: to review and be reviewed	Urogynecology	Editorial	N/A	When a reviewer accepts the invitation to review a manuscript, he or she must be sure that there is no conflict of interest with the authors of the manuscript or their institution. This could be personal or professional relationships or competing interests, but there are no strict guide lines for this kind of conflict of interest. It is the responsibility of the reviewer to decline the invitation…													1																								1
Roberts, J.	The Journal of Sexual Medicine	N/A	Managing editor	Journal of Sexual Medicine	2008	English	Peer review and The journal of sexual medicine: Management and collaborative effort	Sexual Medicine	Editorial	In the narrowest sense, the process of peer review is deﬁned by the International Committee of Medical Journal Editors (ICMJE) as the assessment of a manuscript by experts (typically “peers” from within the ﬁeld of study) who are not a part oftheeditorialstaff	Assessment typically consists of examining data (accuracy, correct application and appropriate use of statistical techniques, inclusion of data required to understand the article), evaluating the strength and originality of both ideas presented and the trial reported, being attentive to potential bias and competing interests, and generally, providing a mechanism of quality control. Peer review sh…
Roberts, L. W.	N/A	N/A	Editor-in-Chief	Academic Psychiatry Win	2002	English	On the centrality of peer review	Psychiatry	Editorial	N/A	They evaluate the rigor and relevance of scholarly papers under consideration by Academic Psychiatry. They craft thoughtful, timely critiques offering guidance to authors and editors. They ensure that the scholarship of colleagues reflects the scientific and ethical standards of the profession of psychiatry. Most important, they give the gifts of time, honesty, and mentorship to authors who take …	1												1	1			1		1			1									1				1
Rogers, L. F.	N/A	USA	Editor-in-Chief	American Journal of Roentgenology	2002	English	Peer Reviewers: Reviewing Manuscripts for the AJR	Roentgenology	Editorial	Peer review serves several purposes. First, it assesses whether a manuscript contains information that is original, timely, and important. Second, peer review determines whether the research has been properly performed. Third, peer review identiﬁes areas in which the research and resultant manuscript could be improved. And, fourth, peer review advises the editor about whether the manuscript shoul…	Peer review serves several purposes. First, it assesses whether a manuscript contains information that is original, timely, and important. Second, peer review determines whether the research has been properly performed. Third, peer review identiﬁes areas in which the research and resultant manuscript could be improved. And, fourth, peer review advises the editor about whether the manuscript shoul…
Rostami, K.	Dudley Group of Hospitals NHS Foundation Trust	UK	N/A	Gastroenterology and Hepatology	2011	English	How to evaluate a manuscript for publication?	Gastroenterology	Original article	Peer review,in which peer experts evaluate the value of a manuscript submitted to a professional journal...is "a negotiation between the author and journal about the scope of knowledge claims that will ultimately appear in print. Other interpretations of these definitions are less positive, with peer review being described as subjective, prejudicial, crude, offensive, and secretive	A thorough evaluation should objectively judge all aspects of the manuscript as mentioned in table 2. Individuals should take the time necessary to a) thoroughly evaluate a manuscript they have agreed to review b) Consider the quality and significance of the experimental and theoretical work, the completeness of the description of methods and materials, the logical basis of the interpretation of …											1		1			1															1						1
Ruben, R. J.	Monteﬁore Medical Center	USA	N/A	International Journal of Pediatric Otorhinolaryngology	2003	English	The promotion of academic pediatric otolaryngology by journal peer review	Otorhinolaryngology	Review	N/A	The reviewer should be a person who has special knowledge in the area(s) covered by the submitted manuscript and consequently he/she may be a little more than a peer. The reviewed manuscript is returned, in a timely fashion, to the editor who evaluates the manuscript and the reviews. The peer review process becomes the teacher to all those who submit manuscripts. Obvious defects in design, analys…	1																																		1
Sadun, A.	N/A	N/A	N/A	Ophthalmology	2002	English	Peer review: Integrating input from authors, reviewers, and editors	Ophthalmology	Editorial	N/A	Scientiﬁc referees are privileged to recommend and editors to decide which articles are published in scientiﬁc peer reviewed journals. Regardless of the study type, at least three major issues that reviewers should evaluate include the quality of evidence being presented, the potential for bias in the study as conducted, and the generalizability of study conclusions.Desirable reviewer skills incl…	1
Salasche, S. J.	N/A	N/A	N/A	Dermatologic Surgery	1997	English	How to ''peer review'' a medical journal manuscript	Surgery	Editorial	N/A	Although not without its faults, there is no doubt of the role and importance of the process in assuring that the best articles are chosen for publication. Besides acting as a sieve or filter that separates the worthy manuscripts from the flawed ones, it serves to improve the quality, accuracy, validity and reliability of the information that reaches print. Ideally, such a peer would be well vers…	1												1			1	1										1										1
Saper, C. B.	N/A	N/A	N/A	Annals of Neurology	2014	English	Academic publishing, part I: Peering into the review process	Neurology	Editorial	N/A	First, you should make sure that you can complete your review within the allotted time. Do not accept a review assignment if you are concerned that you will not have sufficient time to perform it at a high level. I would recommend that you take the responsibility of review seriously. It does not necessarily require a tremendous amount of time, but it has to be done systematically.A final word of …																																				1	1
Schriger, D. L.	Department of Emergency Medicine, School of Medicine, University of California	USA	N/A	Annals of Emergency Medicine	2015	English	Are Reviewers’ Scores Inﬂuenced by Citations to Their Own Work?	Emergency Medicine	Review	N/A	Peer reviewers assist the editor in determining the value of the manuscript and provide feedback to the author to help the to produce the highest-quality scientific report. The peer reviewer provides criticism and comments to editors and authors and in some way rates the desirability of the article for that journal. Peer reviewers are asked to provide unbiased critiques of manuscripts.																	1
Schroter, S.	BMJ	UK	N/A	Journal of the Royal Society of Medicine	2008	English	What errors do peer reviewers detect, and does training improve their ability to detect them?	General Medicine	Original article	N/A	Peer reviewers are responsible for improving the quality of manuscripts to be published and should weed out serious methodological errors.
Sciortino, J. E.	N/A	N/A	N/A	Cuaj-Canadian Urological Association Journal	2013	English	The editorial process: Peer review	Urology	Editorial	Peer review continues to be the fundamental mechanism for determining which original research is published in today's medical literature and thus is a gate-keeper of the accepted body of scientific knowledge.	The role of the reviewer is to critique a manuscript and identify its strengths and weaknesses. Journals depend on reviewers to be objective and constructive in their feedback and to understand and maintain their ethical mandate of confidentiality. Reviewers must have a passion for their area of research or clinical sub-specialty and therefore have a desire to help advance research in their field…													1	1	1	1									1						1				1	1
Sellke, F. W.	N/A	N/A	N/A	Journal of Thoracic and Cardiovascular Surgery	2003	English	The peer-review process in medical publishing: A reviewer's perspective	Surgery	Editorial	N/A	The peer-review process generally involves having one’s academic work judged by several peers, which by deﬁnition means equals, but in fact, the peers are usually persons with some perceived exceptional knowledge or experience in the subject area being evaluated. A good reviewer, almost by deﬁnition, gives an unbiased and knowledgeable assessment of the quality and presentation of clinical or lab…	1																1
Shashok, K.	N/A	Spain	N/A	MedGenMed Medscape General Medicine	2005	English	Standardization vs diversity: How can we push peer review research forward?	Research Methods	Review	Peer review is considered 1) a screening instrument which lets some material through the gates but refuses entry to other submittals, and 2) an editing instrument that turns articles allowed through the gates into better-written or better-edited texts. Experts in peer review have suggested that "the two principal functions of peer review" are "filtering out incorrect or inadequate work and improv…	The reviewer commented upon major strengths and weaknesses of the manuscript as a written communication, independent of the design, methodology, results, and interpretation of the study. The reviewer provided the author with useful suggestions for improvement of the manuscript. ("improvement of the manuscript" could refer to the content or the language/writing, or to both).
Shattell, M. M.	University of North Carolina at Greensboro,School of Nursing	USA	Associate Professor	Journal of Nursing Scholarship	2010	English	Authors’ and Editors’ Perspectives on Peer Review Quality in Three Scholarly Nursing Journals	Archives of Medical Research	Original article	N/A	The reviews were rated on several characteristics that the editors identiﬁed as important dimensions of quality, including the detail of the commentary provided to support the reviewer’s recommendation, attention to the journal’s review criteria, identiﬁcation by the reviewer of ﬂaws or shortcomings in the manuscript, indication that the reviewer understood the content of the manuscript, provisio…											1
Siedlecki, S. L.	University in Cleveland	USA	Senior nurse scientist	Nursing	2015	English	The ethics of peer review: What to know before saying "yes"	Nursing	Review	N/A	The overall goal of peer review is to provide a fair and unbiased evaluation of people or their work.3 Fair and unbiased reviews have similar characteristics. One common characteristic is the use of peer reviewers who have the same or similar experience, expertise, or credentials as the person seeking the review. Another common characteristic is that reviewers make recommendations but aren’t resp…	1										1		1	1	1	1						1									1				1	1
Siegel, V.	Vanderbilt University	USA	Editor-in-Chief	Disease Models & Mechanisms	2008	English	The promise of peer review	General Medicine	Review	N/A	Before you write any review, you should read the instructions for reviewers. A reviewer, someone who has a deep understanding of the field and of the techniques used in the paper.	1										1
Siegelman, S. S.	N/A	N/A	N/A	Radiology	1991	English	Assassins and Zealots - Variations in Peer-Review - Special Report	Radiology	Original article	N/A	1. Pass judgment on the merit of manuscript 2. Offer suggestions for improvement
Simons-Morton, B.	National Institutes of Health, Bethesda	USA	N/A	Health Education & Behavior	2012	English	Demystifying peer review	Public Health	Review	N/A	The best and most professional and reliable reviewers decide within a day or so if they will review the paper and complete their reviews within the prescribed time period. Reviewers’ comments and criticisms serve both to justify the recommendations and improve the manuscripts. The best reviews are timely; describe the extent to which the paper makes a contribution to research, practice, and/or po…																																			1			1
Simpson, K. J.	University of Georgia	USA	N/A	International Journal of Exercise Science	2008	English	Reviewing an Original Research Manuscript for the International Journal of Exercise Science: A Guide for Students and Professionals	Kinesiology	Review	N/A	Reviewing manuscripts for possible publication is a great responsibility, as careers depend on being published in high quality journals. Editors and reviewers must therefore also ensure that accepted manuscripts are of the best quality and within the scope of topics the journal publishes, and studies are innovative and scientifically sound. Remember: you will be providing feedback to the section/…				1							1																				1
Skaik, Y.	AL-Azhar University	Palestine	N/A	Pakistan Journal of Medical Sciences	2015	English	The panacea statistical toolbox of a biomedical peer reviewer	General Medicine	Review	N/A	The main role of a peer reviewer is to make judgments on the research articles. Each research article is evaluated by the reviewer by asking a number of questions to evaluate the quality of the research article. Major questions like what is research about?, is it interesting and important?, is the methodology sound?, are the findings original and of considerable value?, are the conclusions approp…	1
Sohail, S.	N/A	N/A	Associate Editor	Journal of the College of Physicians and Surgeons Pakistan	2015	English	Fortifying the External Peer Review: An Editorial Perspective	Surgery	Editorial	Its prime aim is to improve the quality of research and add correct scientific evidence to the practice.	Its prime aim is to improve the quality of research and add correct scientific evidence to the practice.Peer review...to assess the worth of a research communication. There is no lack of those with excellent command of their respective subjects but whether they have the time to review academic and research articles, the motivation and the aptitude for critical reading and analysis of research is …	1												1																							1	1
Spolarich, A. E.	University of Southern California	USA	Clinical Associate Professor	Canadian Journal of Dental Hygiene	2014	English	Becoming an effective journal reviewer	Dentistry	Editorial	N/A	The primary responsibilities of a reviewer are to inform the editor about whether a manuscript is acceptable for publication and to provide the author with an understanding of how to improve the submission. Reviewers should be able to identify and discuss strengths and weaknesses of a given paper, minimizing not only the time spent searching for minor strengths in a paper that is obviously weak a…	1			1	1						1																								1			1
Stahel, P. F.	University of Colorado	USA	N/A	BMC Medicine	2016	English	How to review a surgical paper: a guide for junior referees	Surgery	Review	N/A	Accepting a peer review assignment represents a personal honor for the invited referee and a fundamental ethical responsibility towards the scientific community. Designated reviewers must be accomplished and knowledgeable in the area of the respective topic of investigation. More importantly, they must be aware and cognizant about the cardinal ethical responsibility and stewardship for ensuring t…	1			1	1												1																		1			1
Stein, K. F.	University of Rochester	USA	N/A	Journal of the American Psychiatric Nurses Association	2014	English	Can These Results Be Trusted: The Peer Review Process and Its Role in Quality Assurance	Nursing	Editorial	The peer review process is widely viewed as an essential corner stone in science that functions to ensure the quality of scientific presentations and publications. Peer review refers to the formal objective evaluation of an abstract or manuscript by an expert in the field.	The peer review process is widely viewed as an essential corner stone in science that functions to ensure the quality of scientific presentations and publications. Peer review refers to the formal objective evaluation of an abstract or manuscript by an expert in the field. Provide an impartial evaluation of a pieceof work. the process is based on trust that the reviewers will adhere to the ethica…	1												1	1		1	1	1													1						1
Stiller-Reeve, M.	N/A	N/A	N/A	Nature - CAREER COLUMN	2018	English	How to write a thorough peer review	N/A	Grey literature: Column	N/A	See column						1																										1
Swartz, M. K.	N/A	N/A	N/A	Journal of Pediatric Health Care	2008	English	The Importance of Peer Review	Pediatrics	Editorial	N/A	The reviewers provide a well-prepared critical and ethical assessment of the quality of a manuscript that is submitted for publication. Hence, re viewers play an important role in guiding the substance and direction of a journal. Reviewers are provided with standard forms to guide their critiques, and they are asked to comment on the editorial quality, originality, validity, applicability, and wr…				1	1							1	1	1					1						1	1					1				1
Tandon, R.	University of Florida	USA	N/A	Asian Journal of Psychiatry	2014	English	How to review a scientific paper	Psychiatry	Review	Manuscript peer review for the purpose of evaluating suitability for publication in a scientific journal is the central element in ensuring the integrity of the process of scientific communication and the accountability of the involved parties- the author, the journal editor and publisher, and the reader.Each Journal editor wants to publish high-quality articles that will have high impact on the …	The role of the peer reviewer as an intermediary and arbiter in the process of scientific communication between the authors and the readers via the vehicle of the particular journal is discussed and the responsibilities of the reviewer to each of the three parties (the author/s, readers, and the Journal editor) are defined.While the reviewer of a scientific article serves one obvious master (the …				1									1								1											1
Taylor, F. R.	N/A	N/A	Adjunct Professor of Neurology	Headache	2009	English	Peer Review: The Success of Headache Depends On Us!	Neurology	Editorial	N/A	Ideally, these reviewers work gratuitously to insure the highest-quality, balanced, fair, and transparent peer review possible. More critical to appreciate is that peer review of headache-related material is our responsibility as headache medicine specialists. We are responsible for assuring the validity, significance, originality, clarity, and quality of the publications we read. Reviewers have …				1							1		1		1								1				1				1	1				1	1
Thombs, B. D.	Jewish General Hospital	Canada	Senior Investigator	Canadian Medical Association Journal	2012	English	A solution to inappropriate self-citation via peer review	General	Editorial	N/A	Reviewer comments intended primarily to encourage citation of a reviewer’s own work are in conflic with the two roles of the peer reviewer: to help the editor determine a manuscript’s merit and to help authors produce the most scientifically rigorous report possible. It is required that peer reviewers declare relationships that could be perceived as potential conflicts of interests (COIs).													1															1
Triaridis, S.	Aristotle University of Thessaloniki	Greece	N/A	Hippokratia	2010	English	Peer review and journal impact factor: the two pillars of contemporary medical publishing	General Medicine	Review	N/A	Responsibility and service he provides to the journal and scientific community. A reviewer needs to act as a defender of the submitting author, rather than an opponent. Evenness, Honest, critical assessment of the research. Confidentiality: the manuscript for review is privileged information that the reviewer should never disseminate. A reviewer may only invite a colleague to assist him or her wi…				1									1	1					1		1										1	1				1
Twentyman, P.	N/A	UK	N/A	British Journal of Cancer	1991	English	The Process of Peer-Review	Cancer	Editorial	N/A	No-one should review a paper when he feels that his opinions likely are to be influenced by factors other than the merits of the paper before him. The most important thing for referees bear in mind to when making 'Remarks which may be communicated to authors', is that THEY SHOULD NOT INDICATE ON THIS SHEET WHAT ADVICE THEY HAVE GIVEN TO THE EDITOR REGARDING THE FATE OF THE PAPER. Most referees wi…														1			1	1				1
Van Norman, G. A.	N/A	N/A	N/A	Book chapter	2011	English	Publication ethics: Obligations of authors, Peer-Reviewers, and editors	Anesthesiology	Book chapter	N/A	Peer reviewers have obligations to be competent, fair, and balanced, and free of conflicts of interest in reviewing medical manuscripts. Breaches of confidentiality and abusive review tactics are not consistent with ethical review. Be an expert, Maintain Confidentiality and trust. Respect and protection of dignity of colleagues-Clearly, peer reviewers have obligations not only to confine their cr…	1												1	1	1											1
Vintzileos, A. M.	Winthrop University Hospital Mineola	USA	N/A	Journal of Ultrasound in Medicine	2010	English	The Art of Peer-Reviewing an Original Research Paper Important Tips and Guidelines	Ultrasound	Editorial (Commentary)	N/A	First, the reviewer has to make sure that he or she is able and competent to provide a constructive review within a reasonable period of time. The following prerequisites are necessary: (1) thorough familiarity with the subject matter; (2) absence of conflict of interest between the peer reviewer and the authors and/or study to be reviewed; (3) willingness to do a thorough review; (4) availabilit…													1	1																					1	1
Vintzileos, A. M.	Winthrop University Hospital	USA	N/A	Journal of Maternal-Fetal & Neonatal Medicine	2013	English	Challenges in the peer review of systematic reviews and meta-analyses	Maternal-Fetal & Neonatal Medicine	Original article	N/A	In our guidelines, we emphasized that a referee should fulfill certain prerequisites including the willingness to do a thorough review and availability of time, so that a constructive review can be accomplished within a reasonable period of time.	1		1																																	1
Wagner A. K.	Department of Physical Medicine and Rehabilitation, University of Pittsburgh	USA	N/A	American Journal of Physical Medicine and Rehabilitation	2003	English	Peer Review Issues in Physical Medicine and Rehabilitation	Rehabilitation	Review	N/A	Do I have the clinical expertise to review this article? Do I have the research knowledge to review this article? Are there any conﬂicts of interest with myself as the reviewer? Do I have the time to review this article?	1	1																																		1
Wagner, P. D.	University of California	USA	Editor	Journal of Applied Physiology	2016	English	Maintaining the integrity of peer review	Physiology	Editorial	N/A	Ensuring a professional and objective review thus requires adherence to a set of fundamental principles of reviewer responsibility, among which we believe the following are key for reasons that are selfevident: 1) Confidentiality I. Reviewers cannot disclose the contents of the paper they are reviewing to anyone else. It is okay to have a colleague co-review, provided he/ she agrees to confidenti…													1	1				1		1	1				1										1
Weil, J.	N/A	N/A	N/A	Journal of Genetic Counseling	2004	English	Peer review: An essential step in the publishing process	Genetics	Review	N/A	Reviewers need to have expertise relevant to the subject matter, and research methodology. The reviewers are instructed to evaluate the manuscript according to specific criteria and suggest relevant revisions.	1										1
Wick, G.	International Archives of Allergy and Immunology	Austria	Editor-in-Chief	International Archives of Allergy and Immunology	1996	English	The peer review system - Still no alternative in sight	Allergy and Immunology	Editorial	N/A	Reviewers should not be censors but rather provide fair and constructive criticism that can be used to improve the paper, even if it is later submitted to a different journal. In principle, peer reviews should be written in a positive, friendly and collegiate attitude that should also be reflected in appropriate wording not offending the author but rather encouraging her/him to accept the suggest…															1
Wierzbinski-Cross, H.	Ivy Tech Community College	N/A	N/A	Journal for Nurses in Professional Development	2017	English	Peer Review	Nursing	Editorial	Peer review is the process by which experts in a given topic area evaluate the written work submitted by others in the field and provide feedback related to the suitability of the manuscript for publication.	A good review is honest, identifies the merits and shortcomings of the manuscript, and offers suggestions for improvement. The primary responsibility of a reviewer is providing timely, objective evaluation of a manuscript. If unable to accept the invitation because of time commitments, conflict of interest, or lack of knowledge of the subject, it is best to decline immediately to allow the editor…				1							1		1	1		1			1												1				1	1
Wilder, R. S.	N/A	N/A	Editor-in-Chief	Journal of Dental Hygiene	2014	English	Becoming a reviewer for a peer-reviewed journal	Dentistry	Editorial	N/A	First, it is essential that a potential peer reviewer is familiar with research methodology and statistical methods. In addition, reviewers should have knowledge regarding how to conduct an original research project. Second, it is important that reviewers are active readers and authors themselves. Respond to review requests in a timely manner. When asked to review a paper, respond to editorial st…	1	1																																	1			1
Wolf, L. A.	N/A	N/A	N/A	Journal of Emergency Nursing	2016	English	The Peer Review Process	Nursing	Editorial	N/A	Content and methodologic experts review your paper and make suggestions for improvement and recommendations to increase the value of the publication for a specific journal. For research papers, reviewers should be familiar with statistics and research design, for example, whereas qualitative papers are best reviewed by those who have expertise with these methodologies and reporting standards.	1		1
Young, S. N.	McGill University	Canada	Co-Editor-in-Chief	Journal of Psychiatry & Neuroscience	2003	English	Peer review of manuscripts: theory and practice	Neuroscience	Editorial	Editorial peer review is an ill-defined term, and its aims are not always clearly stated. Sometimes it can refer to in-house review, but more commonly, as in this editorial, it refers to opinions gathered from external experts. Jefferson et al propose that the aims of peer review “may be categorized as (1) selecting submissions for publication (by a particular journal) and rejecting those with ir…	The ideal reviewer is someone who has a broad knowledge of the topic, but is well versed in all methodological details including statistics, and who has the altruism to take the time to study the manuscript carefully and write a report that is helpful to the editor and authors....The reviewers’ reports certainly aid but do not determine a decision.	1																																				1
Zinsky, R.	University of Mainz	Germany	N/A	Breathe	2014	English	Doing Science: Peer reviewing	Respiratory	Editorial	N/A	Peer review serves the purpose of improving the work after the authors have done their best and, thus, being a reviewer carries a responsibility. It’s a matter of time...I consider that I am a fit reviewer for that particular subject.																															1						1
TOTALS												70	15	5	26	8	7	4	2	1	1	39	1	66	52	39	36	32	17	13	12	11	6	6	5	4	4	4	4	4	2	35	22	13	8	81	36	23	21
[truncated: 40 more columns]
