# Supplementary material for: A scoping review on the roles and tasks of peer reviewers in the manuscript review process in biomedical journals
Source: BMC Med. 2019 Jun 20;17:118. doi: 10.1186/s12916-019-1347-0 (PMC6585141; doi:10.1186/s12916-019-1347-0)
Supplement: Supplementary file 8 — Data_Tasks. (XLSX 178 kb) [file 12916_2019_1347_MOESM8_ESM.xlsx]

## Sheet: Tasks
												Organization and approach to review										Make general comments										Title is accurate	Abstract				Introduction				Methods
First Author	Affiliation	Country	Position	Journal	Year	Language	Title	Biomedical area	Design	Definition of peer review	Extracted statements	1 Identify strengths and weaknesses	2 Identify flaws	3 Provide summary of key points	4 Differentiate between major/minor comments	5 Follows reviewer guidelines provided by the journal	6 Differentiate between fatal and addressable flaws	7 Address all aspects of the manuscript	8 Differentiate between general / specific comments	9 Identify missing information	10 Number each statement chronologically	11 Determine validity / quality / technical merit / rigor	12 Assess originality	13 Assess novelty	14 Assess importance/significance	15 Comment upon relevance to practice /science (clinical relevance)	16 Comment on contribution to the field	17 Highlight whether current literature is covered	18 Determine timelines of the manuscript - is it topical?	19 Determine whether reporting guidelines were followed (i.e. appropriate selection and adherence by authors)	20 Comment upon conceptual / theoretical framework	21 Title is accurate	22 Accurate / conclusions consistent with results	23 Sufficiently detailed	24 Adequacy of abstract (in general)	25 Use of salient keywords	26 Clarity of study purpose, goals and hypothesis	27 Adequacy of introduction (in general)	28 Appropriateness and adequacy of the literature review	29 Relevance of problem	30 Adequacy of methods (general)	31 Study design	32 Data analysis (methods and test)	33 Use of stastistics	34 Sampling strategy	35 Clarity and validity of statistical methods	36 How data was collected / reproducibility of methods	37 Methods appropriate for the research question	38 Risk of bias
Aguilar, A. (Part 1)	N/A	N/A	N/A	Nature	2018	English	Focus on Peer Review - Peer reviewers responsibility	N/A	Grey literature: Training	N/A	See course content
Aguilar, A. (Part 2)	N/A	N/A	N/A	Nature	2018	English	Focus on Peer Review - Review strategies	N/A	Grey literature: Training	N/A	See course content		1	1	1	1						1		1					1													1
Alam, S.	N/A	UK	Editor	BMC Medicine	2015	English	Peer review: tips from field experts for junior reviewers	General medicine	Editorial	N/A	Peer reviewers guide editors to identify which papers can be published. A key role is in identifying flaws in methodology and conclusions that are not backed by data. Reviewers are expected to tease apart ‘fatal flaws’ from potentially addressable flaws. It is also important for subject reviewers to be aware of when they should recommend to the editors that a given manuscript should undergo revie…		1				1																								1								1
Alexander, G.	University of Alabama at Birmingham	USA	N/A	Maternal & Child Health Journal	2005	English	A guide to reviewing manuscripts	Maternal & Child health	Review	N/A	The written response of the reviewer to the author can be divided into two main sections. The first section contains general comments about the manuscript as a whole. Such comments about the study may focus on its: 1) relevance and importance to the field, 2) interest to the readership and multiple disciplines, and 3) originality of topic, data and methods. Additional comments can be offered abou…			1				1					1		1	1	1	1				1	1	1			1				1	1	1	1	1	1	1
Alfonso, F.	Unidad de Hemodinámica y Cardiología Intervencionista	Spain	N/A	Archivos de Cardiologia de Mexico	2010	Spanish	A critical review of the "peer review" process	Cardiology	Review	N/A	Assess originality. Guarantee scientific validity. Highlight strenghts and weaknesses. Importance. scientifically valid, coherent, readable and appropriate for the specific journal to which they have been submitted. 1) methodological validity, 2) originality, 3) the meaning of the findings, 4) style and clarity in the presentation , 5) the interest for the readers of the journal, 6) that the conc…	1	1									1	1		1																1
Ali, P. A.	The School of Nursing and Midwifery, The University of Shefﬁeld	UK	N/A	Nursing Open	2016	English	Peer review and the publication process	Nursing	Review	N/A	N/A
Allen, T. W.	Oklahoma College of Medicine	USA	Ex-Editor-in-Chief	The Journal of the American Osteopathic Association	2013	English	Peer review guidance: How do you write a good review?	Osteopathy	Editorial	Peer review is the critical assessment of manuscripts submitted to journals by experts who are not part of the editorial staff.	I consider the importance and significance of the research question and the originality of the research. Is this topic timely and appropriate for the journal’s audience? Has the research question been posed before? If so, is the manuscript adding anything new to the literature? I also look at the writing style and structure of the manuscript. Will the reader who is unfamiliar with the topic be ab…			1								1	1	1	1			1	1
Allen, T. W.	Oklahoma College of Medicine	USA	Ex-Editor-in-Chief	Bariatric Surgical Practice and Patient Care	2014	English	Conducting proper peer review for a journal	Surgery	Editorial	As defined by the World Association of Medical Editors ‘‘a peer reviewed biomedical journal is one that regularly obtains advice on individual manuscripts from reviewers who are not part of the journal’s editorial staff."	Consider each section of the manuscript carefully and provide detailed comments for each. Focus on the data, interpretation, and missing information. Resist the urge to copy edit (i.e., stylistic, formatting, grammar, and spelling corrections).									1
Andersson, K.-E.	N/A	N/A	Section Editor	The Journal of Urology	2011	English	Peer Review: “A Critique of the Critics”	Urology	Editorial	N/A	Detailed instructions provided in Table (page 2 appendix)																	1	1			1	1	1			1		1			1		1			1
Bacchetti, P.	Department of Epidemiology and Biostatistics, University of California	USA	Professor	BMJ	2002	English	Peer review of statistics in medical research: the other problem	General medicine	Editorial	N/A	Raise criticisms in swampy areas such as sample size and multiple comparisons only when unavoidable. For sample size,this will usually mean that a proposal requires a clearly unrealistic scenario to achieve the stated goals. Keep in mind that a meaningful increase in sample size may be impossible, so the alternative is a sample size of zero—that is, not doing the study. Also remember that researc…		1																																1
Baker, D. J.	N/A	USA	Editor-in-Chief	Association of periOperative Registered Nurses Journal	2015	English	Artistry of Peer Review	Nursing	Editorial	N/A	The first set of questions uses a Likert scale that is designed to provide a quick overview focusing on topic significance, content relevance to perioperative nursing, current status, accuracy, and general merits and scientific rigor of the manuscript. There second set of questions are open-ended questions requiring substantive comments from the peer reviewer. The detailed comments help clarify t…					1						1			1			1
Barroga, E.	Tokyo Medical University	Japan	N/A	Journal of Korean Medical Science	2014	English	Safeguarding the Integrity of Science Communication by Restraining ‘Rational Cheating’ in Peer Review	General medicine	Review	Peer review is an established process for assessing the quality and suitability of scholarly articles for publication	1. Assess quality 2. Novelty 3. Priority 4. Focus accuracy of raw data and reproducibility of the research											1		1	1
Baxt, W. G.	N/A	USA	N/A	Annals of Emergency Medicine	1998	English	Who Reviews the Reviewers? Feasibility of Using a Fictitious Manuscript to Evaluate Peer Reviewer Performance	Emergency Medicine	Review	N/A	1. Scientific quality? 2. Objectives clear? 3. Conclusions supported by data? 4. Originality 5. Overall rating											1	1														1
Bayne, S. C.	School of Dentistry, University of North Carolina	USA	N/A	The Journal of Prosthetic Dentistry	2003	English	Scientiﬁc composition and review of manuscripts for publication in peer-reviewed dental journals	Dentistry	Review	N/A	Making an overall recommendation - The bottom line for any review is a judgment of whether the manuscript should be accepted for publication (and under what conditions) or rejected.
Bernstein, J.	University of Pennsylvania	USA	N/A	Clinical Orthopaedics and Related Research	2013	English	Free for Service: The Inadequate Incentives for Quality Peer Review	Orthopaedics	Editorial	N/A	The reviewer must grapple with the soundness of the methods, the validity of the results, and the reasonableness of the conclusions. References must be checked and cited papers may need consultation.											1
Berquist, T.	N/A	USA	Editor-in-Chief	American Journal of Roentgenology	2014	English	Peer Review: Should We Modify Our Process?	Roentgenology	Editorial	Peer review must provide an “unbiased, independent, critical assessment that is an intrinsic part of all scholarly work, including the scientific process. Peer review is the critical assessment of manuscripts submitted to journals by experts who are not part of the editorial staff. Peer review can therefore be viewed as an important extension of the scientific process”	N/A
Bingham, C. L.	N/A	Australia	N/A	THE LANCET	1998	English	The Medical Journal of Australia internet peer-review study	General Medicine	Review	Peer review aims to identify the best scientific reports and to correct deficiencies in scientific reporting before publication.	1. Offering supporting references 2. Summary 3. New insights/perspectives 4. Grade sheet 5. Recommendation (accept/reject)			1										1				1
Brand, R. A.	Clinical Orthopaedics and Related Research	USA	N/A	Clinical Orthopaedics and Related Research	2012	English	Reviewing for Clinical Orthopaedics and Related Research	Orthopaedics	Review	N/A	Detailed instructions provided in manuscript (tabular format, page 2-4)		1				1			1		1		1			1	1									1		1		1	1	1	1	1	1	1	1	1
Brandon, D.	N/A	USA	Co-Editor	Advances in Neonatal Care	2015	English	Conducting a Peer Review	Nursing	Editorial	N/A	Do the authors provide novel or updated information? Is the manuscript well written, clear, and concise (free of repetition)? How can the manuscript be improved? Provide your recommended disposition of the manuscript as either accept , minor revision ,major revision , or reject.													1
Brock, W. J.	Brock Scientific Consulting	USA	Editor	International Journal of Toxicology	2014	English	Strengthening the Peer Review Process for the International Journal of Toxicology	Toxicology	Editorial	N/A	Reviewers are encouraged and indeed have brought concerns about poor science, misinterpretation of data, inappropriate reuse of data, and so forth to the editor’s attention.		1									1
Bruce, R.	Paris Descartes University	France	N/A	BMC Medicine	2016	English	Impact of interventions to improve the quality of peer review of biomedical journals: a systematic review and meta-analysis	General	Original article	N/A	The role of peer reviewer varies from assessing the novelty of the study results, to assessing the scientific rigor, to assessing the clinical relevance.											1		1		1
Byrne, R.	N/A	N/A	Deputy Editor	EuroIntervention	2016	English	Peer review at EuroIntervention – a rough guide and an expression of thanks	Cardiology	Editorial	N/A	A critical appraisal of the paper often begins with a brief summary of the key methodological aspects and main observations of interest. Limitations are then highlighted by specific references to the text of the paper (with page and/or line numbers) or to prior literature. Review comments and issues to be addressed should ideally be sorted numerically, in order of decreasing priority. Second, a h…		1	1							1	1	1	1				1
Campion, E. W.	N/A	N/A	Editor	New England Journal of Medicine	2000	English	Tracking the peer-review process	General Medicine	Editorial	N/A	They are asked to provide a frank evaluation of the scientific validity of the manuscript, insight into its freshness, clinical impact, and timeliness, and an overall opinion of its worthiness for publication.											1		1		1			1
Carrió, I.	Hospital de Sant Pau	Spain	Editor-in-Chief	European Journal of Nuclear Medicine and Molecular Imaging	2006	English	On cloning research, peer review and the possibility of fraud	Molecular Imaging	Editorial	N/A	These reviewers take the responsibility for evaluating the science, identifying the strengths and weaknesses of the manuscript and indicating where and how the work might be improved. They are asked to evaluate the quality and relevance of the work according to their expertise and in relation to what is known in the field. They are asked to offer their opinion on whether the manuscript needs revi…	1										1				1
Cervera, M. L. G.	Universidad del Norte	Colombia	N/A	Salud Uninorte	2008	Spanish	Peer review: What it's and what it's for?	General Medicine	Review	N/A	1. Evaluate its relevance 2. Evaluate the solidity of the concepts 3. Evaluate the generation of innovations in that field 4. Evaluate the importance of publishing it promptly and the priority that indicates its diffusion for the scientific community 5. Suggest important references that in their concept are missing in the article 6. Comment on the methodological flaws that bias or invalidate the …		1									1		1	1	1		1
Chauvin, A.	Paris Descartes University	France	N/A	BMC Medicine	2015	English	The most important tasks for peer reviewers evaluating a randomized controlled trial are not congruent with the tasks most often requested by journal editors	General Medicine	Original article	The editorial peer review process is described as journal editors relying on the views of independent experts in making decisions on, for example, the publication of submitted manuscripts or presentation of reports at meetings. The peer review system is considered the best method for evaluating publications of health research.	Detailed description provided in Excel tap "Chavin"					1								1	1	1	1	1		1			1	1							1	1		1	1		1		1
Chew, F.	Massachusetts General Hospital;	USA	N/A	American Journal of Radiology	1992	English	Manuscript Peer Review: General Concepts and the AJR Process	Radiology	Editorial	peer review is the practice of having submitted manuscripts evaluated by experts in the subject as an integral step in the process of deciding which ones merit publication.	Is the material original? Has the study been properly designed and conducted? Are the data valid (will the study’s materials and methods generate the data reported, and are they plausible)? Are the conclusions supported by the data? and Is the information important? Improving the clarity and organization of the manuscript and correcting grammar, syntax, and usage are within the purview of editors…			1							1		1		1												1					1					1	1
Cho, Y.G.	Department of Family Medicine, Inje University Seoul Paik Hospital, Inje University College of Medicine	Korea	N/A	Korean Journal of Family Medicine	2013	English	Peer Review Process in Medical Journals	General Medicine	Review	N/A	Originality. The reviewer should consider whether the article is sufficiently novel and warrants publication, whether it adds to the accumulation of existing knowledge. Title: Does it clearly describe the manuscript? Abstract: Does the abstract accuratly summarize the manuscript? Can the abstract be accuratly understood without reading the manuscript? Introduction: Rational for performing study? …			1								1	1	1	1		1					1	1	1			1		1							1		1	1
Christensen, N. B.	Wiley-Blackwell	N/A	N/A	International Journal of Urology	2010	English	How to Peer Review	Urology	Editorial	N/A	Is the study original? Does it add new findings to the existing literature? Is the study valuable to other practitioners or researchers? Does the study ask and answer a clear question or objective? Do the title and abstract accurately describe the study? Is the overall design of the study an appropriate response to the question or objective? Are the conditions and selection/exclusion criteria of …											1	1	1		1		1		1		1	1				1											1
Clark, R.	King’s College London Dental Institute	UK	N/A	British Dental Journal	2012	English	Peer review: a view based on recent experience as an author and reviewer	Dentistry	Editorial	It is a system whereby a paper submitted for publication is reviewed by two or more people of equal standing in the field to the author to ensure that the work in question meets ethical and scientific standards.	N/A
Clarke, S. P.	N/A	N/A	Associate Editor	Canadian Journal of Nursing Research	2006	English	Reviewing peer review: the three reviewers you meet at submission time	Nursing	Editorial	N/A	The best reviews succinctly summarize the contribution of a manuscript and immediately help the editor to determine whether it is within one revision/rewrite of being publishable by identifying what exactly needs to be done to make it acceptable. A great review makes clear distinctions among issues that are “huge” (intractable and fatal conceptual and methodological flaws that can be resolved onl…			1			1
Cotton, P.	N/A	N/A	N/A	Jama-Journal of the American Medical Association	1994	English	Flaws Documented, Reforms Debated at Congress on Journal Peer-Review	General Medicine	Editorial	N/A	The reviewer's first task is detecting flaws in papers, such as: lack of originality; inadequate patient follow-up; failure to account for confounding variables; insufficient sample size; subjects who are unrepresentative of patients in clinical practice; inadequate controls; data or methods that are invalid, not validated, or inadequate to answer the question asked; incorrect, imprecise, neglect…		1										1					1														1	1		1		1	1	1
Council of Science Editors	N/A	N/A	N/A	Council of Science Editors	2018	English	Reviewer roles and responsibilities	N/A	Grey literature: Guidelines	N/A	See website																								1		1			1								1
Cowell, J. M.	Rush University, College of Nursing	USA	Executive Editor	The Journal of School Nursing	2015	English	Peer-Review Responsibility	Nursing	Editorial	N/A	Reviewers ask questions (a) how significant is the topic and (b) is all the information here that I need about the problem, the approach, the discussion, conclusions, and implications?			1											1
Cowell, J. M.	Rush University, College of Nursing	USA	Executive Editor	The Journal of School Nursing	2014	English	Importance of Peer Review	Nursing	Editorial	N/A	The reviewers focus on content and clarity. Reviewers often advise authors about literature that has been missed or question the analytic approach. Reviewers may also question design and procedural strategies. Clinical reviewers add great value to the team by demanding interpretation of complicated analytic techniques that are unfamiliar as well as question the clinical relevance of the results.															1		1														1
Crawford, S.	Washington University	USA	Editor	Bulletin of the Medical Library Association	1988	English	Peer review and the evaluation of manuscripts	General Medicine	Editorial	N/A	The collective opinions of the reviewers are important in determining whether a manuscript is acceptable with no revisions, acceptable with minor or substantial revisions, or not acceptable. For each manuscript, reviewers are asked to comment, when appropriate, on the scope and objectives, organization, methodology, conclusions, significance of findings, and style of presentation. Scope and Objec…														1	1	1																					1
Cummings, P.	N/A	N/A	N/A	Archives of Pediatrics & Adolescent Medicine	2002	English	Reviewing manuscripts for Archives of Pediatrics & Adolescent Medicine	Paediatrics	Editorial	N/A	1. Design 2. Analysis 3. Writing (comment on grammar and writing style. lenght) 4. General comments first then specific 5. Fatal vs addressable flaws 6. Comments to editor 7. Title: accurate? Complete? 8. Abstract: informative? Abstracts info vs full text, accuracy, spin in conclusion? 9. Introduction: rationale for the study, study question 10. Methods: follow principles of study design? provide…						1		1	1								1				1	1	1			1				1	1	1
Cusik, A.	N/A	Australia	Editor-in-Chief	Australian Occupational Therapy Journal	2016	Englnsh	Peer review: Least-worst approach or the very best we can do?	Occupational Therapy	Editorial	N/A	Provide recommendation (accept/reject)
da Cruz, I. C.	Online Brazilian Journal of Nursing	Brazil	Editor	Online Brazilian Journal of Nursing	2008	Portugues	Peer review: The case of online Brazilian Journal of nursing	Nursing	Editorial	N/A	Complete the review form. Provide specific evaluation (Total Score), comments, and recommendations. 1. Adequacy of Scientific Quality of Research (appropriateness of method and its clarity, robustness of data to reach the conclusion, fulfillment of objective, generalizability) 2. Significance of Research Finding (scientific value, exploration mechanism of health/biomedical phenomenon, potentialit…											1	1	1		1	1	1				1	1				1		1		1			1
Das Sinha, S.	All India Institute of Medical Sciences	India	N/A	National Medical Journal of India	1999	English	Does exchanging comments of Indian and non-Indian reviewers improve the quality of manuscript reviews? [comment]	General medicine	Original article	N/A	1. Recommendation (minor/major/reject) 2. Importance of research question 3. Identify key issues (fatal vs. addressable flaws) 4. Identify strengths and weaknesses 5. Complete checklist 6. Recommend other journal 7. Methods 8. Assess study design 9. Data collection 10. Data analysis 11. Presentation 12. Improvement of writing 13. Data presentation 14. Interpretation	1					1								1																	1	1				1
David, B.	University of Cambridge	UK	N/A	European Journal of Neuroscience	2016	English	Writing a constructive peer review: a young PI perspective	Neuroscience	Editorial	N/A	Detailed description provided in manuscript (page 1-2)		1	1	1								1		1		1										1					1	1	1				1	1
de Araújo, C.	Universidade Gama Filho	Brazil	N/A	Arquivos Brasileros de Cardiololgia	2012	English	Peer Review: a Constantly-Evolving Scientific Process	Cardiology	Editorial	N/A	Recommendation (accept/reject), Degree of originality, overall quality of text and contribution to the body of knowledge, General points and specific points, Write a paragraph, Scoring: adequacy of the article to the journal scope and probable degree of interest to readers, general aspects of the article formatting in relation to the journal style - number of words, organization into sections, nu…			1					1			1	1				1					1	1	1		1		1			1	1		1	1		1
de Hon, F.	Elsevier	Netherlands	Publisher	Vaccine	2013	English	Submission of articles to Vaccine: A fast and fair peer review process	Immunology	Editorial	N/A	Importance and clarity of research hypothesis, scientific originality of the work, deliniation of strengh and weaknesses of the methodology, experimental/statistical approach,and intepretation of results, writing style and figure/table presentation, ethics concerns (human/animal), novelty of work: does it advance the science (new scientific paradigm)?	1											1	1	1		1										1							1
DeBarr, K.	University of Illinois at Springfield	USA	Associate Professor	Californian Journal of Health Promotion	2007	English	Meaningful Peer Review	Public Health	Editorial	The purpose of peer review is to uphold the integrity of the publishing journal, improve upon research activities and papers, and to further advance knowledge within the field of health education and promotion.	What are the qualities of a “good” study and are they exhibited in this piece? Do the authors have researchable questions, or hypotheses? Are these clearly stated? Does the study pass the “So what?” test? Have the authors selected an appropriate methodology for answering their questions? Do the questions or hypotheses call for quantitative deductive or qualitative inductive processes? Have the au…															1						1	1	1			1		1			1	1		1		1	1
Del Mar, C.	Bond University	Australia	N/A	BMC Medicine	2015	English	A guide to performing a peer review of randomised controlled trials	General Medicine	Editorial	N/A	It can be helpful to begin with a brief read to acquaint yourself with the study, followed by a detailed read and a careful check for flaws. These can be divided into ‘major’ (problems that must be resolved before publication can be considered) and ‘minor’ (suggested improvements that are discretionary) flaws. Being aware of the appropriate reporting checklist for the study being reviewed (such a…	1			1	1	1					1						1		1													1	1			1
Dhammi, I. K.	University College of Medical Sciences and Guru Teg Bahadur Hospital	India	N/A	Indian Journal of Orthopaedics	2013	English	Process of peer review continues	Orthopaedics	Review	Peer review is an essential step and cornerstone to assess and improve the quality and impart credibility of scientific research. It helps to filter out papers with irrelevant, trivial, weak, misleading or potentially harmful contents and improves the clarity, transparency, accuracy and utility of the potential scientific publication for a biomedical journal. It is said to be the heart and soul o…	Ethical: The reviewer should note that the consent from ethical committee and human studies performed in accordance with declaration of Helsinki and the guiding principles in care and use of laboratory animals.Ethical approval obtained? Introduction It should define the nature of problem and current state of knowledge and lacunae in literature. The most important is that the hypothesis or purpose…	1										1	1	1				1			1	1	1	1			1	1				1	1	1	1		1	1	1
Dinis-Ribeiro, M.	Instituto Portugues de Oncologia Francisco Gentil	Portugal	N/A	Endoscopy	2013	English	The Editors’ guide for peer review of papers submitted to Endoscopy	Surgery	Editorial	N/A	Originality of the paper. Flaws. What should be addressed in a peer review? All reviews must address the manuscript’s scientific content, and also the clarity of presentation, before acceptance or rejection is considered. The peer review primarily asks and answers the following questions: Is the research question original? Are the research methods, including statistics, valid and sound? Are the r…		1				1					1	1					1					1	1											1	1
Do Vale, E. S.	Editor	Brazil	N/A	Anais Brasileiros de Dermatologia	2008	Portugues	Obligations and responsibilities of the peer reviewers. [Portuguese] Deveres e responsabilidades dos pareceristas	Dermatology	Editorial	N/A	The reviewer undertakes to identify its aspects of scientific vigor and fragility, to ascertain its presentation, clarity and conciseness, and to evaluate its scientific relevance, originality and interest to the scientific community.												1			1
Doi, S. A. R.	Australian National University	Australia	N/A	Accountability in Research-Policies and Quality Assurance	2016	English	Validation of the CoRE Questionnaire for a Medical Journal Peer Review	General	Review	N/A	1. Relevance 2. Scientific or practical value 3. Study design 4. Experimental methods used within the study design 5. Are the implications and recommendations warranted by the findings, and explained clearly, with appropriate caveats? 6. Originality 7. Does Introduction lay out a clear background? 8. Presentation of results/findings of studies 9. Discussion of concepts 10. Does the study address …											1	1			1											1	1	1		1	1
Donato, H.	Universitário de Coimbra	Portugal	Associate Editor	Acta Médica Portuguesa	2012	English	Acta Médica Portuguesa and Peer-review: Quick and Brutal!	General medicine	Editorial	As per definition, peer-review is a procedure of self-regulation and evaluation which aims to assure the quality of a publication. It acts as a filter against plagiarism, conflicts of interest and other forms of poor scientific behaviour. On the other hand, peer-review may be a constructive opportunity towards better articles.	N/A
Drummon, A.	Queen's Medical Centre	UK	N/A	British Journal of Occupational Therapy	1996	English	Reviewing a Research Article	Occupational Therapy	Editorial	N/A	Detailed description provided in manuscript (page 1-3)																					1	1	1		1	1	1	1	1	1	1	1	1	1	1	1	1	1
Duchesne, S.	Université Laval	Canada	N/A	Neuroimage	2008	English	Proposing a manuscript peer-review checklist	Radiology	Original article	N/A	Detailed description provided in Excel tap				1								1	1		1	1					1			1	1	1		1	1		1	1	1	1	1	1		1
Dutta, M. J.	Purdue University	USA	N/A	Health Communication	2009	English	The Ten Commandments of Reviewing: The Promise of a Kinder, Gentler Discipline!	Public Health	Editorial (Commentary)	N/A	N/A
Einarson, T. R.	University of Toronto	Canada	N/A	Journal of Population Therapeutics and Clinical Pharmacology	2012	English	To accept or reject? A guide to peer reviewing of medical journal papers	Clinical Pharmacology	Review	Peer review, as defined by the International Committee of Medical Journal Editors, is the unbiased, independent and critical assessment of manuscripts submitted to journals by experts who are not part of the editorial staff.	The reviewer’s primary role is to appraise the validity of the manuscript with respect to its internal validity, which relates to the research design and the conduct of the research itself. Is the research design appropriate for answering the research questions? Was the sample size adequate? Were appropriate tests applied? Another role is to appraise the value of the manuscript with respect to it…											1		1		1																1	1		1	1			1
el-Azhary, R.	N/A	N/A	Editor	International Journal of Dermatology	2016	English	The last bastion of collegiality: the peer-review process in the era of open access	Dermatology	Editorial	N/A	Recommendations on publication (accept/reject)
Emanuel, L.	N/A	USA	Editor	Archives of Internal Medicine	2005	English	Peer Review and Professionalism at the Archives of Internal Medicine	General medicine	Editorial	N/A	1. Use structured form 2. Scientific merit of the study 3. Interest to readership											1
Emden, C.	University of South Australia	Australia	N/A	Nursing Inquiry	1996	English	Manuscript reviewing: too long a concealed form of scholarship?	Nursing	Editorial	Peer review has been described as a ‘respected tradition in scientific and technical journals’ that involves ‘the use of independent consultants, or referees, to critique manuscripts and make judgements about whether publication is warranted	Differentiate between major/minor comments					1
Faggion, C. M.	N/A	UK	N/A	British Dental Journal	2016	English	Improving the peer-review process from the perspective of an author and reviewer	Dentistry	Editorial	N/A	1. Quality 2. Relevance 3. Comment on interest to journal readership/relevance for journal scope											1				1
Fain, J. A.	N/A	USA	N/A	The Diabetes EDUCATOR	2011	English	Guidelines Informing the Peer Review Process	Endocrinology	Editorial	N/A	Is the manuscript readable, with one major purpose, adequate sentence structure, and logical flow of information? Is the manuscript timely, useful, and clinically applicable? Does content associated with the manuscript provide readers with new information or make a significant and novel contribution to the field? As a reviewer, you should ask “What is the defined contribution of this manuscript? …													1		1	1		1
Feinstein, A.	Yale University School of Medicine	USA	N/A	Journal of Clinical Epidemiology	1989	English	The Peer Review Process - And an Acknowledgement of our Peerless Reviewers	Epidemiology	Editorial	N/A	N/A
Feldman, M. D.	University of California	USA	Editor	Journal of Geneneral Internal Medicine	2016	English	FROM THE EDITORS’ DESK Peer Review at JGIM	Internal Medicine	Editorial	N/A	Strengths and weaknesses, Impact on the field, Recommendation (accept/reject)	1															1
Feldstein Ewing, S.	University of New Mexico	USA	N/A	Evidence Based Medicine	2015	English	Peer review of human studies run amok: a break in the fiduciary relation between scientists and the public	General medicine	Editorial	N/A	Reviewers can (and do) recommend additional steps that strengthen reporting and clinical interpretations. Examples include encouraging authors to incorporate additional literature, to conductor evaluate additional analyses (eg, adjustment for multiple testing, reporting absolute effect sizes), attending to alternative clinical or scientific interpretations (eg, placing findings back into the clin…							1										1
Felton, G.	The University of Iowa	USA	Professor and Dean	Journal of Professional Nursing	1995	English	Peer Review	Nursing	Review	Peer review is defined as the making of sub-stantive evaluative judgments about scientific merit, and the quality of scholarship and scholarly productivity.	1. Make recommendation for the acceptance or rejection of a manuscript 2. Consider the timeliness of the topic 3. Consider its level of sophistication 4. Consider relevance to the journal's audience 5. Consider applicability 6. Consider soundness of the research methods 7. Consider quality of the written work 8. Recognize trivial research questions 9. Examine the validity and intrinsic merit of i…		1									1				1			1								1			1	1		1	1
Ferris, L.	University of Toronto	Canada	N/A	Journal of Child Neurology	2010	English	Academic Merit, Promotion, and Journal Peer Reviewing: The Role of Academic Institutions In Providing Proper Recognition	Neurology	Editorial	N/A	1. Indenity strengths and the weaknesses 2. Determine interest for reader	1
Fisher, R.	Journal of Child Neurology	USA	N/A	Epilepsia	2004	English	Peer-Reviewed Publications: A View from Inside	Neurology	Editorial	N/A	Is there a clear hypothesis? Is the question important? Is the subject of interest to the readership? Is existing literature cited appropriately? Are the methods (design, statistics, inference) sound? Are the figures of high quality? Is the length suitable for the message? Is the writing unambiguous? Is it properly formatted?																										1	1		1	1	1	1	1
Fitzpatrick, J.	N/A	N/A	Editor	Applied Nursing Research	2017	English	The Peer Review Process Revisited	Nursing	Editorial	Peer review is basically a way for colleagues to judge the quality, validity, originality, and strength of a particular manuscript.	1. Scientific merit of the manuscript 2. “So what” question 3. Rigorous and Sound? 4. Fatal flaws? 5. Writing style.		1									1				1
Flood, A.	N/A	N/A	N/A	Health Services Research	2004	English	From the Editors: External Peer Review at HSR	General medicine	Editorial	External peer review is integral to the process of evaluating the scientific design and evidence-base and of ensuring the integrity of our field. It helps ensure that published manuscripts have undergone careful and open examination of the theoretical background and models used; that the methods and data sources and findings have withstood critical scrutiny; that the conclusions and implications …	Evaluate the scientific design and evidence-base, Examination of the theoretical background and models used; that the methods and data sources and findings have withstood critical scrutiny; that the conclusions and implications have been evaluated regarding their importance and validity; and that the manuscript has been judged for its overall worthiness of publication. Reviewers use a ‘‘scorecard…		1		1																						1	1
Fontes, B. M.	N/A	Brazil	Editor	Arquivos Brasileiros de Oftalmologia	2015	English	Peer Review	Ophthalmology	Editorial	Peer review is defined as the “critical assessment of manuscripts submitted to journals by experts who are not part of the editorial staff” by the International Committee of Medical Journal Editors.	1. Identify inconsistencies 2. Check for biases 3. Wrong methodology 4. Frauds		1																												1								1
Foster, R.	N/A	N/A	Editor	Journal for Specialists in Pediatric Nursing	2008	English	A primer on peer review	Nursing	Editorial	Peer review is the watchdog of science, guarding the disciplinary gates of knowledge against inaccurate and insignificant information, while identifying and aiding passage for papers with rigorous science and innovation.	Alert the Editor to Ethical Concerns
Frank, E.	Emory University School of Medicine	USA	N/A	Preventive Medicine	1996	English	Editors’ Requests of Peer Reviewers: A Study and a Proposal	General medicine	Original article	N/A	Reviewers should address manuscripts’: Quality/Soundness, Importance, Scientific rigor, Novelty, Clarity (in text and in tables/figures/illustrations), Ethics (including divulged and undivulged authorial biases), Specific merits and problems, as contained in its title, abstract, key words, introduction, methods (including interventions/procedures, statistics, and descriptions of hazards), results…											1		1	1							1			1	1		1			1			1
Freda, M.	Montefiore Medical Center	USA	Editor	Journal of Professional Nursing	2009	English	Peer Reviewer Training and Editor Support: Results from an International Survey of Nursing Peer Reviewers	Nursing	Original article	N/A	1. Strengths and weaknesses 2. Recommendation (mirror/major/reject) 3. Share expertise on methods 4. Share expertise on current literature 5. Share expertise on clinical practice	1														1		1													1
Friedman, D.	Thomas Jefferson University Hospital	USA	N/A	American Journal of Roentgenology	1995	English	Manuscript Peer Review at the AJR: Facts, Figures, and Quality Assessment	Radiology	Editorial	Peer review is the practice of having experts evaluate manuscripts submitted for publication. As indicated by the name, these experts are the authors’ peers. This process is a major determinant of the quality of a journal; it not only serves as a filter for information reaching the readers but also provides authors with ways to revise their manuscripts that will increase the value of that informa…	1. Rank articles 2. Narrative report 3. Manuscript’s merit 4. Paper meets journal guidelines? 5. Conclusions substantiated by data provided? 6. Interest to readership?			1								1
Furness, P.	Leicester General Hospital	UK	N/A	BMJ	1994	English	Referees should provide references	General medicine	Editorial (Commentary)	N/A	N/A
Gasparyan, A. Y.	Russell’s Hall Hospital	UK	N/A	Rheumatology International	2011	English	Writing a narrative biomedical review: Considerations for authors, peer reviewers, and editors	Rheumatology	Review	N/A	1. Check novelty 2. Check aim 3. Check comprehensiveness of search methodology 4. Check correctness of structuring and referencing 5. Check quality of graphics and tables 6. Check validity of the conclusions 7. Check linguistic quality of writing 8. Recommend major and/or minor corrections or rejection													1													1			1	1
Gennaro, S.	N/A	N/A	Editor	Journal of Nursing Scholarship	2015	English	Peer Review: We Can’t Do Without You	Nursing	Editorial	N/A	Reviewers are asked to decide if a particular manuscript provides new information. If a manuscript is providing new knowledge, the reviewer is asked to judge whether or not a specific manuscript is providing adequate information about a study, including the methodologic rigor. Finally, the reviewer is asked to judge whether a specific manuscript is well written and current. Reviewers take into ac…											1		1			1
Gitanjali, B.	Jawaharlal Institute of Postgraduate Medical Education & Research	India	N/A	Journal of Postgraduate Medicine	2001	English	Peer review - Process, perspectives and the path ahead	General medicine	Editorial	Peer review has been defined as “a negotiation between the author and journal about the scope of knowledge claims that will ultimately appear in print”and as an “evaluation by experts of the quality and pertinence of research or research proposals of other experts in the same field”. It is the assessment by experts of material submitted for publication and is a critical component of the publicati…	If you suspect fraud, scientific misconduct or plagiarism, bring it to the notice of the editor along with evidence where applicable. Recommendations on publication (accept/reject).
Giunta, R. E.	Ludwig-Maximilians Universität München	Germany	Professor	Handchirurgie Mikrochirurgie Plastische Chirurgie	2012	German	A guide to the peer review of scientific papers. [German] Empfehlungen fur die Begutachtung von wissenschaftlichen Manuskripten im Peer-Review"-Prozess	Surgery	Editorial	N/A	Kurzzusammenfassung der Begutachtung: Originalität der Arbeit, Relevanz der Fragestellung, kurze Darstellung der Stärken und Schwächen einer Arbeit in Bezug auf Methode und Interpretation der Ergebnisse. Gesamtbeurteilung: accept/reject/revision Einzelkriterien: Titel, Zusammenfassung „Abstrakt“, englischer Titel und Abtract, Einleitung, Patienten, Material und Methoden, Ergebnisse, Diskussion, A…	1											1									1			1		1	1		1	1
Glick, M.	N/A	N/A	Editor	Journal of the American Dental Association	2007	English	Peer review An inexact but essential part of scientific publishing	Dentistry	Editorial	N/A	1. Recommendation (accept/reject) 2. Confidential comments to the editor 3. Reviewers may identify errors and omissions 4. Suggest different methodologies for analyzing data.		1							1																					1
Goldbeck-Wood, S.	N/A	N/A	Assistant Editor	BMJ	1998	English	What makes a good reviewer of manuscripts?	General medicine	Editorial	N/A	1. Originality 2. Importance 3. Design 4. Interpretation of a study 5. Recommenation(accept/reject)												1		1																	1
Goodlett, C.	Purdue University	USA	Editor-in-Chief	Alcohol	2005	English	Peer review: Honoring service and facilitating communication with electronic submission and review	Alcohol	Editorial	N/A	1. Appropriateness and accuracy of the methods 2. Appropriateness and accuracy of the results 3. significance 4. Relevance 5. Novelty 6. Soundness of conclusions													1	1	1															1
Goodman, S.N.	N/A	USA		Annals Intern Medicine	1994	English	Manuscript Quality before and after Peer Review and Editing at Annals of Internal Medicine	Internal Medicine	Original article	N/A	Introduction: Background, Aims Method: Setting, Eligebility, Comparison, Design, Blinding, Definition, Results: Right method, Confounding, Figures/Tables, Definitions, Sampling, Discussion/Conclusion, General: title, abstract, concise, organisation, style															1	1					1			1		1		1		1	1			1	1		1
Gough, N. R.	N/A	USA	Editor	Science Signaling	2009	English	Training for Peer Review	Neuroscience	Editorial	N/A	Data and methods substantiate the conclusions and interpretations? Novelty? Major vs addressable flaws? Comments to the editors. Recommendation (accept/reject). Presentation of the data in the figures and tables? Validity of the statistical methods applied and indicate whether these are inappropriate for the analysis.						1							1																				1		1
Greenwood, D. C.	University of Leeds	UK	N/A	BMC Medicine	2015	English	How to spot a statistical problem: Advice for a non-statistical reviewer	General medicine	Review	N/A	Is there sufficient detail to review the statistical aspects? Have the relevant reporting guidelines been followed (for example, CONSORT or STROBE)?Have the authors justified their sample size and made reasonable assumptions about the effect size they consider important to detect? Have they presented enough information to verify their calculations? Have the methods been provided in sufficient det…																															1	1	1	1	1	1		1
Groves, T.	BMJ	UK	N/A	BMJ	2011	English	Peer reviewer training part II: What do editors want from reviewers?	N/A	Grey literature: Training	N/A	See website	1											1		1	1		1							1						1	1	1	1	1		1	1
Halder, N.	Birch Hill Hospital in Rochdale	UK	N/A	Advances in Psychiatric Treatment	2011	English	Peer reviewing made easy	Psychiatry	Editorial	Peer review is a ‘formal system whereby a piece of academic work is scrutinised by people [the peer reviewers] who are not involved in its creation but are considered knowledgeable about the subject’	1. Divide the review into major and minor 2. Methodological flaws 3. Number each statement chronologically		1		1						1
Hames, I.	N/A	N/A	N/A	Committee on Publication Ethics (COPE)	2013	English	COPE Ethical Guidelines for Peer Reviewers	N/A	Grey literature: Guidelines	N/A	N/A
Happell, B.	Central Queensland University	Australia	N/A	International Journal of Psychiatric Nursing Research	2008	English	The responsibility of review: Guidelines to promote professional courtesy and commitment through the peer review process	Nursing	Review	N/A	1. Assess the rigour of piece of work 2. Assess its relevance field 3. Determine whether the manuscript is likely to be of interest to the journal readership 4. Is the argument/point of view clearly articulated? 5. Is a balanced point of view advanced? 6. Has the author adequately substantiated or backed up his or her claims 7. Point out missing literature											1					1	1
Harms, M.	N/A	USA	N/A	Physiotherapy	2006	English	Peer review: the firewall of science	Physiotherapy	Editorial	The primary aim of peer review is to maximise the likelihood that only sound, ethical research is published and to improve the quality of manuscripts that reach publication.	N/A
Heddle, N.	McMaster University	Canada	Editor	Transfusion	2009	English	Reviewing manuscripts: tips and responsibilities	Haematology	Editorial	N/A	General Comments: Summary (hypothesis, results, conclusions), Comment on the value of study, Identify major concerns/deficiencies Major: Definition: deficiencies that jeopardize conclusions Examples: lack of controls, inappropriate controls, under powered, biases, conclusion valid inappropriate statistical analysis. Do the experiments test the hypothesis? Do results justify the conclusion? If an …			1	1												1										1	1			1
Helton, M.	N/A	USA	N/A	The Journal of Paediatrics	2011	English	Peering into Peer-Review	Paediatrics	Editorial	Peer-review is defined as the expert assessment of submitted materials. Because ‘‘the goal of this process is to ensure that the valid article is accepted, the messy article improved, and the invalid article rejected,’’ quality reviews are essential to the peer-review process and assist in maintaining the integrity of the medical literature.	Consider the quality of the manuscript, the novelty and importance of the observation, appropriateness for the readership, and overlap between any other publications.											1		1	1
Henly, S. J.	University of Minnessota	USA	N/A	Nursing Outlook	2009	English	Quality of manuscript reviews in nursing research	Nursing	Original article	N/A	1. Judgment about originality 2. Judgement about significance 3. Judgement about validity of the research 4. Numerical rating 5. Recommendation about disposition of the paper (minor/major/reject) 6. Problem Statement/Originality, 7. Related Literature/References, 8. Theoretical Framework, 9. Research Design/Methods, 10. Data Presentation/Analysis, 11. Results: Interpretation/Discussion, 12. Organ…											1	1		1			1			1							1			1	1	1
Hernandez, L. V.	Cedars-Sinai Medical Center	USA	Associate Editor	Gastrointestinal Endoscopy	2009	English	Becoming a reviewer is good for you-the peer-review process	Gastroenterology	Editorial (Commentary)	N/A	First read the abstract, then find the basic elements of study design. Recommended initial order of review: Primary objectives, Primary end point definition (only), Statistical considerations, Patient selection criteria, Is it clear what the investigators are doing?What type of study is it? Is everything consistent and focused? Study design section Background and rationale section Is the study de…																								1		1	1			1	1		1		1	1
Hill, J.	University of Texas Southwestern Medical Center	USA	N/A	Journal of Electrocardiology	2016	English	How to Review a Manuscript	Cardiology	Review	Peer review involves assessment of the importance of the research question, the originality of the work, its strengths and weaknesses, data analysis and interpretation, and the presentation of the information. The work should be evaluated comprehensively in terms of its content, methodology, and ethics. A good review will briefly summarize the study and the authors' conclusions. It will identify …	Comment on the novelty of the work, its veracity, and whether the conclusions are impactful.Peer review involves assessment of the importance of the research question, the originality of the work, its strengths and weaknesses, data analysis and interpretation, and the presentation of the information. The work should be evaluated comprehensively in terms of its content, methodology, and ethics. A …																						1	1				1		1	1		1				1
Ho, R. C.-M.	N/A	Hong Kong	N/A	BMC Medical Research Methodology	2013	English	Views on the peer review system of biomedical journals: an online survey of academics from high-ranking universities	Medical research methodology	Original article	N/A	They then make recommendations to an editor concerning the decision as to whether or not the article should be published. The roles of reviewers include assessing the internal validity of an article, such as accuracy and correctness with considerations of the study design, research methodology, statistical analysis and interpretation of results.											1																				1		1				1
Hojat, M.	Center for Research in Medical Education and Health Care, Jefferson Medical College of Thomas Jefferson University	USA	N/A	Advances in Health Sciences Education	2003	English	Impartial Judgment by the “Gatekeepers” of Science: Fallibility and Accountability in the Peer Review Process	Public Health	Review	N/A	Identify strengths and weaknesses	1
Hoyt, K. S.	St. Mary Medical Center	USA	N/A	Advanced Emergency Nursing Journal	2007	English	Peer review for professional publications	Nursing	Editorial	N/A	The reviewer should identify the strengths of the manuscript, not just the weaknesses. Reviewers should also address clinical relevance, make suggestions for additions or deletions of material, offer additional expert information on the topic, and critique the manuscript’s style and structure. A suggested process is to begin by reading the manuscript through for the first time while considering t…	1										1				1			1			1	1	1			1	1
Ingelfinger, F. J.	N/A	USA	N/A	New England Journal of Medicine	1974	English	Peer Review in Biomedical Publication	Research methodology	Review	N/A	N/A
Isaacs, D.	University of Sydney	Australia	N/A	Journal of paediatrics and Child Health	2004	English	Who teaches the referee?	Paediatrics	Editorial (Commentary)	N/A	N/A
Izumi, S.	Washington State University	USA	Editor	Japan Journal of Nursing Science	2009	English	Roles and rewards of journal peer reviewersjjns_132 67..70	Nursing	Editorial	N/A	Editors ask reviewers not only to judge the fit of the manuscript to the journal and its priority, but also to judge its originality, significance validity of the research against the current state of science in the particular area, clarity, and readability.											1	1		1
Jacobson, R.	Mayo Clinic	USA	N/A	Academic Paediatrics	2017	English	The Role of the Peer Reviewer	Peadiatrics	Editorial	N/A	First, read assistively to conduct an appreciative inquiry. Consider the positive contributions of the manuscript and focus primarily on what the manuscript has to offer. Second, read critically, searching for problems. Indicate whether the problems are amenable to correction and if so, how they might be corrected. While our journal requires you to recommend an editorial action (reject, major rev…	1					1	1											1			1			1			1			1
Jain, A. K.	University College of Medical Sciences and Guru Teg Bahadur Hospital	India	Editor	Indian Journal of Orthopaedics	2009	English	Peer review: Heart and soul of scientific publication	Orthopaedics	Editorial	Peer review process provides feed back to the authors and editors of journal and aims to ensure that reader receives valid and scientific information from a publication that is worth the time. It may save an author from the later mbarrassment for an untidy publication.	1. Presentation of data, 2. Results 3. Discussion 4. Novelty 5. Significance 6. Strength and weakness 7. Recommendation (accept/reject)	1												1	1
Jasper, M.	Swansea University	UK	N/A	Nursing Inquiry	2014	English	Validity and reliability of the scientific review process in nursing journals - time for a rethink?	Nursing	Review	N/A	1. Strengths and weaknesses 2. Methods 3. Validity against the current literature 4. Clinical practice 5. Original signiﬁcance 6. Clarity of presentation 7. Readability 8. Judge the ‘ﬁt’ of the manuscript to its aims 9. Judge the scope 10. Judge priority 11. Judge importance for readership	1										1	1		1	1		1	1												1
Johnston, S. C.	N/A	N/A	Editor	Annals of Neurology	2007	English	Early editorial manuscript screening versus obligate peer review: A randomized trial	Neurology	Original article	N/A	Reviewers were asked to judge the suitability for publication, rate scientific and clinical impact, and provide comments to improve the manuscript.															1
Kasiske, B. L.	N/A	N/A	Editor-in-Chief	American Journal of Kidney Diseases	2005	English	Just Rewards: Continuing Medical Education Credit for Peer Review of Manuscripts	Nephrology	Editorial	N/A	1. Did the reviewer discuss the importance of the research question? 2. Did the reviewer discuss the originality of the report? 3. Did the reviewer clearly identify the strengths and weaknesses of the methods (study design, data collection, and data analysis)? 4. Did the reviewer make specific useful comments on the writing, organization, tables, and figures of the manuscript? 5. Were the reviewe…	1											1																			1	1				1
Katz, A.	N/A	N/A	Editor	Oncology Nursing Forum	2016	English	Upon Further Review: Peer Process Vital to Publishing	Nursing	Editorial	N/A	A clear assessment of whether the manuscript moves the science of oncology nursing forward. I need to know if new and important evidence is presented and how this can be applied to improve patient outcomes. Is the methodology of the research sound and appropriate? Do the findings relate to the aims or purposes of the study? Knowing if the authors have reported on the most relevant and recent rese…													1	1		1	1													1
Kearney, M.	School of Nursing, University of Rochester	UK	Editor	Research in Nursing & Health	2016	English	Rigorous Peer Review is Worth the Effort	Nursing	Editorial	N/A	A strong review includes an appraisal of the significance of the health problem that was studied, in terms of local and world health. Did the study focus on a small topic related to research measurement, useful for researchers but of limited significance for our understanding of health or improvement of clinical care, or a larger question related to health improvement? Each has its place, and a s…	1		1	1									1			1														1	1			1			1
Kearney, M. H.	University of Rochester	USA	N/A	Research in Nursing Health	2005	English	Nurse Editors’ Views on the Peer Review Process	Nursing	Survey	N/A	1. Comment on strengths and weaknesses 2. Guidance for the editor on relevance to clinical practice and/or to the discipline 3. Recommendation for or against publication 4. Share expertise on research methods 5. Share expertise on current literature 6. Share expertise on clinical practice 7. Help identifying ethical concerns	1										1				1	1	1														1
Kehrer, J. P.	Faculty of Pharmacy and Pharmaceutical Sciences, The University of Alberta, Edmonton, AB, Canada	Canada	N/A	Toxicology	2013	English	Editors’ and reviewers’ roles in promoting quality publications	Toxicology	Editorial	N/A	1. Novelty 2. Signiﬁcance 3. Scientiﬁc validity											1		1	1
Kelly, M. J.	Royal Society of Medicine	UK	Editor-in-Chief	Colorectal Disease	2013	English	Does tuition for journal referees work? A quantitative evaluation of a half-day tuition course	Coloproctology	Original article	N/A	1. Abstract: Adequate picture of the paper overall? 2. Introduction: Clearly explained? 3. Method: Clearly explained? Easily understood? 4. Results: Needs more statistics? Refer to statistician? 5. Discussion: Adequately informed? 6. Ethical issues 7. Scientific importance 8. Clinical importance 9. Originality 10. Presentation 11. Grammar 12. Citation likelihood												1		1	1								1			1							1				1
Kliewer, M. A.	University of Wisconsin	USA	N/A	American Journal of Roentgenology	2004	English	Peer review at the American Journal of Roentgenology: How reviewer and manuscript characteristics affected editorial decisions on 196 major papers	Roentgenology	Original article	Peer review is the thresher that attempts to separate manuscripts worthy of publication from those that are not. It is, however, an imperfect process that relies largely on the skill, discernment, and judgment of expert reviewers.	The primary function is to detect and describe flaws. There are five main tasks devided into subtasks: 1. Rhetoric and language (writing, grammer, tables and figures) 2. Structure and Organization 3. Science 4. Clinical or Academic Import 5. Overall Recommendation		1									1				1	1										1					1	1
Kliewer, M. A.	University of Wisconsin	USA	N/A	American Journal of Roentgenology	2005	English	Reviewing the reviewers: comparison of review quality and reviewer characteristics at the American Journal of Roentgenology	Roentgenology	Original article	N/A	Reviewers are charged with the task of judging whether a manuscript is 1. important, 2. scientifically valid, 3. coherent 4. readable 5. appropriate for a particular journal.											1			1
Knudson, D. V.	Department of Health and Human Performance, Texas State University	USA	N/A	Research Quarterly for Exercise and Sport	2014	English	Advancing Kinesiology Through Improved Peer Review	Kinesiology	Review	N/A	1. Quality 2. Relevance or contribution that advances the ﬁeld											1					1
Kotis, S.	N/A	N/A	Editor	Plastic and Reconstructive Surgery	2014	English	Manuscript Rejection: How to Submit a Revision and Tips on Being a Good Peer Reviewer	Surgery	Editorial	N/A	General: Is the research question relevant to the readers of the journal? Is the research question original? Does the study answer a question or contribute to the field? Was the study conducted ethically and with institutional review board approval, if necessary? Did the authors follow the Standards for Reporting? Background: Was a thorough review of preexisting research conducted? Were other res…			1	1								1				1										1	1	1		1	1	1	1	1	1	1		1
Kottner, J.	Charité-Universitätsmedizin Berlin	Germany	Editor	International Journal of Nursing Studies	2016	English	How to peer review and revise manuscripts submitted for publication in academic nursing journals	Nursing	Editorial	N/A	Ideally a review report should consist of two parts: In a first part the manuscript should be summarized briefly. Overall strengths and limitations of the paper, its novelty, importance and contribution to its subject field and its relevance to the journal’s target readership should be described and evaluated. Reviewers should comment on whether the selected reporting guideline fits the study des…	1	1								1	1		1	1	1	1			1							1	1			1
Krome, R. L.	N/A	N/A	Editor	Annals of Emergency Medicine	1983	English	Peer-Review	Emergency medicine	Editorial	N/A	General: Is the research question relevant to the readers of the journal? Is the research question original? Does the study answer a question or contribute to the field? Was the study conducted ethically and with institutional review board approval, if necessary? Did the authors follow the Standards for Reporting Background: Was a thorough review of preexisting research conducted? Were other rese…											1	1												1			1			1
Kurihara, Y.	St. Marianna University School of Medicine	Japan	N/A	American Journal of Roentgenology	2013	English	How Do Reviewers Affect the Final Outcome? Comparison of the Quality of Peer Review and Relative Acceptance Rates of Submitted Manuscripts	Roentgenology	Original article	N/A	1. Judge whether a manuscript is methodologically and scientifically sound 2. Judge whether it merits publication (recommendation: minor/major/reject)											1
Landauer, A.	University of Western Australia	Australia	N/A	Australian Drug and Alcohol Review	1987	English	Peer Review and the Editorial Process	Pharmacology	Editorial	N/A	1. Recommendation (accept/reject) 2. That the research meets recognized ethical standards both with regard to human and animal subjects. 3. That the experimental design is accurate, has been properly executed and that there are no computational errors. 4. That the research is original. 5. That the research is not too trivial. 5. That the results can be interpreted and that this interpretation fol…												1		1			1										1				1
Larson, B. P.	Section of Plastic Surgery, Department of Surgery, The University of Michigan Health System	USA	N/A	HAND	2012	English	A systematic review of peer review for scientific manuscripts	Surgery	Original article	N/A	When reading the paper, reviewers will focus on screening for ethical violations and make sure the science behind an author’s work is presented clearly. General: The study follows the guidelines set forth, The study is original, The study demonstrates new findings, The study asks a question and provides an answer, Does the study follow ethical and special requirements? Are the results trustworthy…											1	1	1								1	1	1			1		1			1		1		1		1
Lau, D.	N/A	N/A	Editor-in-Chief	Canadian Journal of Diabetes	2016	English	Tackling Peer Review: How to Improve Reviews and Minimize Abuse	Endocrinology	Editorial	Peer review is a process whereby manuscripts are subjected to independent scrutiny by other qualified experts in the field to determine whether the information presented is worthy of publication.	1. Go through a checklist of questions 2. Recommendation (accept/reject) 3. Ideas or hypotheses original and novel? 4. Ideas or hypotheses novel? 5. Is the experimental methodology or research trial design valid? 6. Are the data reproducible? 7. Is the interpretation of results sound? 8. Are the conclusions evidence based and significant?											1	1	1			1																				1
Lawrence, D.	Center for Teaching and Learning, Palmer College of Chiropractic	Australia	Senior Director	Journal of the Canandian Chiropractice Association	2008	English	The scholarship of critical review: improving quality and relevance	Chicopractice	Review	N/A	1. Manuscript title 2. Significance of the research question or subject studied 3. Originality of work 4. Appropriateness of experimental or investigational techniques 5. Soundness of conclusions and interpretation 6. Adherence to [particular journal] style 7. Adequacy of title and abstract 8. Appropriateness of figures and tables 9. Length of article 10. Appropriate literature citation 11. Summa…			1									1		1			1				1		1
Lichter, P. R.	N/A	N/A	Editor-in-Chief	Ophthalmology	1993	English	Demystifying the Peer-Review Process	Ophthalmology	Editorial	N/A	Does the introduction describe the purpose for the study? Is it to the point and does the rest of the paper flow from it? Does the study address a question that needed to be asked? Were the methods appropriate to accomplish the study's purpose? Are they described well enough that other investigators could duplicate the methodology? Does the methodology support the results? Have the authors descri…																								1		1	1	1	1	1		1			1		1	1
Lipworth, W. L.	University of Sydney	Australia	N/A	Social Science & Medicine	2011	English	Journal peer review in context: A qualitative study of the social and subjective dimensions of manuscript review in biomedical publishing	General Medicine	Original article	Pre-publication peer review of academic research manuscripts (‘manuscript review’) is generally seen to achieve two important goals: 1) ensuring that only high quality research is published (either by rejecting or improving sub-standard manuscripts), and 2) ensuring the dissemination of findings to interested stakeholders including researchers, practitioners, the general public and political bodi…	N/A
Logan, H.	N/A	N/A	N/A	BioMed Central (BMC)	2017	English	The peer review process – what happens when you send your manuscript to a journal	N/A	Grey literature: Webinar	N/A	See website											1		1	1		1														1		1
Lovejoy, T. I.	Ohio University	USA	N/A	Annals of Behavioral Medicine	2011	English	Reviewing Manuscripts for Peer-Review Journals: A Primer for Novice and Seasoned Reviewers	Behavioural Medicine	Review	N/A	Opening Paragraph: The opening paragraph describes the reviewer’s overall opinion of the manuscript. What contribution is this paper likely to make to the field of behavioral medicine? Does this paper highlight something you did not know before? Does it contradict existing findings? Will this paper, if published, generate additional research that can further the science? The opening paragraph sho…	1			1							1					1					1	1	1		1	1		1	1						1		1
Lowe, N.	N/A	N/A	Editor	Journal of Obstetric, Gynecologic, & Neonatal Nursing	2007	English	Peer (Review) Pressure	Nursing	Editorial	The two primary functions of peer review are to filter out incorrect or poor work and to improve the accuracy and clarity of those manuscripts that are eventually published.	N/A
Luscher, T.	University Hospital Zurich	USA	N/A	Journal of the American College of Cardiology	2016	English	RESPONSE: Why Do We Need Peer Review?	Cardiology	Editorial	N/A	1. Is the question important? 2. Is it novel? 3. Is the design of the study appropriate? 4. Are the methods state-of-theart? 5. Is the statistical analysis well performed? 6. Do the conclusions match with the results?													1	1																	1	1			1
Lyne, P.	Department of Health Studies, Sheffield	UK	N/A	Physiotherapy Practice	1989	English	Peer review of papers submitted for publication	Physiotherapy	Review	N/A	Very detailed description provided, see manuscript																					1					1	1	1		1	1	1	1	1	1	1	1	1
Mackenzie, L.	N/A	Australia	Associate Editor	Australian Occupational Therapy Journal	2006	English	Peer review revisited	Occupational Therapy	Editorial	The peer review process is the means by which manuscripts submitted to the journal are evaluated and modified prior to publication.	1. Reports are completed using a standardised format for reporting the review. 2. Recommendation (accept/reject)					1
Manchikanti, L.	University of Louisville, Louisville	USA	N/A	Pain Physician Journal	2015	English	Medical Journal Peer Review: Process and Bias	Pain	Review	N/A	1. Clarity of presentation 2. Ethical validity 3. Study design/methodology 4. Validity 5. Accuracy 6. Originality 7. Significance 8. Make a recommendation to accept, reject or ask for modifications											1	1		1																1	1
Mannis, M. J.	N/A	N/A	N/A	Cornea	1997	English	Peer review and Cornea	Ophthalmology	Editorial	N/A	N/A
Manske, P.	N/A	N/A	N/A	The Journal of Hand Surgery	1997	English	A Review of Peer Review	Surgery	Editorial	Peer review is the process of evaluating manuscripts submitted to a journal for publication. Knowledgeable individuals familiar with the subject read the submitted paper, provide a critique of the scientific presentation, and make recommendations to the editor regarding acceptance, rejection, or suggested improvements.	Recommendation (accept/reject)
Martin-Sanchez, F.	N/A	Spain	Associate Editor	Emergencias	2012	English	Reflections on the peer review of manuscripts sent to EMERGENCIAS	Emergency Medicine	Editorial	N/A	N/A
Marušić, M.	Zagreb University School of Medicine	Croatia	Editor	Croatian Medical Journal	2005	English	Guide for peer reviewers of scientific articles in the Croatian Medical Journal	General Medicine	Editorial (Guidelines)	N/A	The first principle is to be respectful but resolute. This entails demanding explanations, arguments, and clarity. The seriousness of peer review should not be watered down, inconsistencies should not be concealed, and the editor must be given a clear recommendation. The process of peer review has a common structure (Box 2): reading the abstract, reading the text of the article, final appraisal, …																					1			1			1			1
Matthews, J. B.	The University of Chicago Medicine		Co-Editor	Journal of Gastrointestinal Surgery	2014	English	2013 SSAT Presidential Address: Peer Review	Surgery	Review	N/A	Technical merits and novelty, Depth and quality of the presentation, Validity of the methods, Believability of the results, Appropriateness of the conclusions, General impression of suitability for journal Recommendation to accept, revise, or reject. Comment on the significance of the work and indicate who might find it interesting; is it just for investigators in a very narrow field, or for a br…											1		1																	1		1			1
Mayden, K.	Southwest Virginia Cancer Center	USA	N/A	Journal of the Advanced Practitioner in Oncology	2012	English	Peer Review: Publication’s Gold Standard	Oncology	Review	N/A	Abstract: Brief, comprehensive summary of article contents, Written in clear, concise language, Includes the most important concepts, findings, implications, Usually the first article contact for readers Introduction: Presents problem or concept under study, Describes research strategy (not design), States hypotheses Method: Meticulous description of how the study was conducted, Includes study cr…																						1	1			1	1			1	1	1	1	1	1	1	1	1
Merell, R.	N/A	N/A	Editor-in-Chief	Telemedicine and E-Health	2007	English	The Importance of Peer Review	Telemedicine	Editorial	N/A	They identify study design flaws that must be discussed. They suggest further readings for the authors, introduce collaborators, and suggest avenues for future research, and only then do they go down the list of changes to be made in syntax, grammar, style, and graphics.																	1														1
Minion, D.	N/A	N/A	Editor	Journal of Vascular Surgery	2007	English	Ethics of guidelines for reviewers of medical manuscripts	Surgery	Editorial	N/A	Among these responsibilities, the peer reviewer is to provide unbiased feedback, comment on originality accuracy and interest to readers, avoid personal criticism, refrain from direct contact with the authors, provide timely reviews, recommend a decision for acceptance or rejection, and note ethical concerns.											1	1
Moher, D.	University of Ottowa	N/A	N/A	Book chapter	2003	English	How to peer review a manuscript	Health Sciences	Book chapter	N/A	See book chapter	1		1		1		1	1		1		1
Moher, D.	University of Ottowa	Canada	Editor-in-Chief	BMC Medicine	2015	English	Optimal strategies to consider when peer reviewing a systematic review and meta-analysis	General Medicine	Editorial (Tutorial)	N/A	N/A
Moore, K. N.	N/A	N/A	Editor	Journal of Wound, Ostomy, & Continence Nursing	2005	English	Keeping up journal integrity: the peer-review process	Surgery	Editorial	N/A	Scientific merit of a study, based on the literature review, the sample size, the results, and the interpretation of the results. He or she ensures that the results as presented are congruent with the research questions, that the interpretation of the results does not go beyond what the research questions posed, that the statistical methods appear reasonable, and that there is no overt bias influ…											1						1																	1	1			1
Morse, J. M.	University of Utah	USA	Editor	Qualitative Health Research	2014	English	Cooperative scholarship: The peer review process	Public Health	Editorial	N/A	Recommendations on publication (accept/reject)
Muir-Cochrane, E.	N/A	N/A	Associate Editor	Nursing & Health Sciences	2013	English	What do journal editors want? ... and everything you wanted to know about the peer review process for journal publication	Nursing	Editorial	Peer review is at the core of processes for all scientific and professional journals. It is the process through which journal articles are reviewed, revised and published in the pursuit of disseminating new knowledge in all areas of nursing and health sciences through this journal. Such knowledge is vital for improvements to health care be enacted, in the pursuit of evidenced-based practice. The …	Organisation of the ideas within the text, Clarity of the ideas within the text, Brief overview, Setailed and systematic list of comments			1				1
Mulligan, A.	N/A	N/A	Editor	Oral Oncology	2005	English	Is peer review in crisis?	Oncology	Original article	Peer review is an imprecise term and varies across disciplines: at its widest it is, ‘the assessment by an expert of material submitted for publication’.	No need to detect fraud
Taylor & Francis website	N/A	N/A	N/A	Taylor and Francis	2018	English	Reviewer guidelines and best practice	N/A	Grey literature: Website	N/A	See website												1				1																				1	1
Wiley website	N/A	N/A	N/A	Wiley	2018	English	Peer Review General and Ethical Guidelines	N/A	Grey literature: Website	N/A	See website
Napolitani, F.	Italian National Institute of Health	Italy	N/A	European Journal of Internal Medicine	2016	English	Ethics of reviewing scientific publications	General Medicine	Original article	N/A	N/A
Neale, A. V.	N/A	N/A	N/A	Journal of the American Board of Family Medicine	2006	English	Peer reviewing for the Journal of the American Board of Family Medicine: What does it take?	Family Medicine	Review	N/A	Very detailed description provided - see page 3 and 4			1										1			1					1	1	1				1	1		1	1	1	1	1	1	1	1	1
Nelson, C. A.	University of Colorado at Denver	USA	N/A	Dermatologic Clinics	2009	English	Reviewing dermatology manuscripts and publications	Dermatology	Editorial	N/A	Very detailed description provided - see page 2 and 3	1			1												1		1				1	1		1	1	1	1		1	1	1	1	1	1	1	1	1
Newell, F. W.	N/A	USA	N/A	American Journal of Ophthalmology	1990	English	Peer-Review	Ophthalmology	Editorial	N/A	Is the subject matter original, important, and novel enough to justify publication in The Journal? Is the topic suitable for the readership of The Journal? Is the paper well organized and is it easy to read? Is the overall quality of the work in the top 25 percent in the field? Are adequate details of examination and diagnostic procedures described for any disorder or disease? Are the source and …											1	1	1	1		1														1			1	1		1
Nexoe, J.	University of Southern Denmark	Denmark	N/A	Scandinavian Journal of Primary Health Care	2014	English	As you are a recognized expert in this field, we kindly ask if you would be willing to review this manuscript	Primary Care	Editorial	Peer review is employed to maintain standards of quality, improve performance, and provide credibility in determining an academic manuscript ’s suitability for publication. Any scientist wishing to publish should every now and then also volunteer to review manuscripts.	N/A
Olson, C. M.	N/A	N/A	N/A	American Journal of Emergency Medicine	1990	English	Peer-Review of the Biomedical Literature	Emergency Medicine	Editorial	Standard definition of peer review: “the assessment by experts (peers) of material submitted for publication in scientific and technical periodicals“	1. Important 2. Original 3. Timely 4. Appropriate for that journal 5. That it is technically correct 6. Its results are justified by its conclusions 7. That it is well presented											1	1		1				1
Oman, K.	University of Colorado Hospital	USA	Research Editor	Journal of Emergency Nursing	2009	English	Peer Review: The Art of Supporting Colleagues and Advancing Our Profession	Nursing	Editorial	N/A	1. Numerical rating 2. Narrative evaluation 3. Confidential comments to the editor 4. Recommendation (accept/reject) 5. Strenght/weaknesess reject 6. Good fit for the journal’s readership and mission? 7. Incoherently written, confusing, or fatally flawed? 8. How relevant and important are the findings, considering qualities such as freshness, clinical impact, and timeliness? 9. Identify the stren…	1		1										1		1			1
Onitilo, A. A.	University of Queensland	USA	N/A	Accountability in Research-Policies and Quality Assurance	2013	English	Reliability of Reviewer Ratings in the Manuscript Peer Review Process: An Opportunity for Improvement	General Medicine	Review	N/A	General: Clarity, Organization, Originaliy, Relevance, Timeliness Methods: Accuracy, Appropriateness Results: Quality of Figures, Quality of Graphs, Quality of Tables, Discussion: Current references, Description, Relevance, Soundness, Theory, Use of References Publication Priority Publication Recommendation					1						1	1			1		1	1		1
Patel, J. (Part 1)	N/A	UK	N/A	BioMed Central (BMC)	2018	English	A beginner’s guide to peer review: Part One	N/A	Grey literature: Blog	N/A	See blog													1		1											1					1
Patel, J. (Part 2)	N/A	UK	N/A	BioMed Central (BMC)	2018	English	A beginner’s guide to peer review: Part Two	N/A	Grey literature: Blog	N/A	See blog			1	1									1						1							1	1				1		1				1
Patel, J. (Part 3)	N/A	UK	N/A	BioMed Central (BMC)	2018	English	A beginner’s guide to peer review: Part Three	N/A	Grey literature: Blog	N/A	See blog
Pearson, G. S.	University of Connecticut School of Medicine	USA	N/A	Journal of the American Psychiatric Nurses Association	2016	English	Peer Review	Nursing	Editorial	Peer review is that part of the scientific process in which journals send submitted manuscripts for outside or peer review (International Committee of Medical Journal Editors, 2014).	Is the research or review paper original and will it advance the knowledge of the field? Is the paper appropriate for the journal? Is the current state of the knowledge accurately described? Does the paper address any gaps in knowledge? Are research methods adequately described and was the research method used appropriate for the study? Were ethical procedures used and described? Did the statisti…												1			1	1	1															1				1
Peh, W.C.G.	N/A	Singapore	Editor	Singapore Medical Journal	2009	English	Role of the manuscript reviewer	General medicine	Editorial	Peer review refers to the evaluation of a manuscript by peers of authors, i.e. typically doctors and/or scientists belonging in the same area of specialisation or subspecialisation.	The reviewer does a brief summary of the manuscript, and tabulates his analysis under the major headings of strengths, weaknesses, general comments and specific comments. General comments are made about the readability and overall clarity of the manuscript, its importance and relevance, and appropriateness for that particular journal’s readership. The reviewer should comment on any substantially …	1	1	1					1													1			1			1	1		1
Perkins, D.	University of Sydney	Australia	N/A	Australian Journal of Rural Health	2009	English	Peer review: The key to quality and relevance	Public Health	Editorial	N/A	N/A
Pierson, C.	N/A	USA	Editor-in-Chief	Journal of the American Association of Nurse Practitioners	2016	English	Make your peer reviews more organized and systematic with checklists	Nursing	Editorial	N/A	1) Is there a clearly focused question and 2) is the methodology appropriate for the type of research? The ﬁrst step in screening a systematic review is to determine if the results are valid; this is done by asking the questions: 1) Did the review address a clearly focused question? 2) Did the authors look for the right type of papers?If a manuscript of a systematic review passes the ﬁrst screeni…																										1	1	1		1
Pierson, C. A.	N/A	N/A	Editor-in-Chief	Journal of the American Association of Nurse Practitioners	2014	English	Some thoughts on how to do good quality peer review	Nursing	Editorial	N/A	Is the research/review original and of sufficient importanc e to advance practice in a meaningful way? Is this paper appropriate for this journal?Is the current state of knowledge about the topic accurately represented in the manuscript? If not, what specific area is missing?The introduction and background should clearly state what is known about the topic to justify the value of the research/rev…													1	1		1										1	1	1		1		1	1	1		1		1
Pierson, C. A.	N/A	N/A	Editor-in-Chief	Journal of the American Association of Nurse Practitioners	2015	English	Peer Review Week 2015	Nursing	Editorial	N/A	1. Potential bias 2. Competing interests 3. Novelty 4. Advance of science 5. Ethical issues													1			1																						1
Pietrzak, W. S.	N/A	N/A	N/A	Journal of Craniofacial Surgery	2010	English	A practical guide to effective journal peer reviewing	Surgery	Editorial	N/A	I find it helpful to initially breeze through the manuscript quickly to gauge its length, overall structure, and its use of tables and figures. Then I go through it in detail, section by section, writing notes in the margins.. The more specific that you make your comments, the more useful your review will be. The best thing is to make your omments specific to individual sentences in the manuscrip…			1				1					1		1							1			1			1			1
Piqué Angordans, J.	Universitat de València	Spain	N/A	Index de Enfermeria	2008	English	Nursing research and peer review	Nursing	Review	The peer review process can be defined as "a critical assessment by knowledgeable scholars of the quality of a scholarly article submitted for publication to a scholarly journal	N/A
Polak, J. F.	Harvard Medical School	USA	N/A	American Journal of Roentgenology	1995	English	The Role of the Manuscript Reviewer in the Peer-Review Process	Roentgenology	Editorial	N/A	The best reviewers adopt a systematic approach that enables effective communication with the editor and also helps the authors. A clean review, organized to parallel the organization of the manuscript, is easily done: At the beginning can be a summany statement describing what the reviewer sees in the manuscript. The review can then follow the flow of the manuscript and focus on each section: Abs…			1																					1			1			1
Poland, G. A.	Mayo Clinic	USA	Editor-in-Chief	Vaccine	2013	English	The Importance of Peer Review	Immunology	Editorial	Peer review serves two key functions: • Acts as a ﬁlter: Ensures research is properly vetted and veriﬁed before being published • Improves the quality of the research: rigorous review by other experts helps to hone key points and correct inadvertent errors	1. Original 2. Novel 3. Interesting enough to warrant publication? 4. Highlight whether current literature is covered 5. Ethical issues (plagiarism or fraud) 6. Appropriateness and accuracy of references 7. Comment on interest to journal readership/relevance for journal scope												1	1				1
Prado, A.	N/A	N/A	N/A	Plastic and Reconstructive Surgery	2009	English	Standing up for the professionalism of peer reviewers of plastic surgery manuscripts	Surgery	Editorial	Peer review is the process by which experts advise editors on the value of scientiﬁc manuscripts submitted for publication.	1. Originality 2. Importance 3. Design 4. Interpretation of the study 5. Technical and stylistic ﬂaws within the manuscript 6. Novelty 7. Recommendation (accept/reject), 8. Technical attributes 9. Scientiﬁc quality, 10. Clarity of presentation 11. Ethical validity											1	1	1	1																	1
Publons	N/A	N/A	N/A	Publons	2018	English	What are 'excellent' reviews?	N/A	Grey literature: Training	N/A	See website														1							1	1				1	1		1	1	1	1	1		1	1	1
Pyne, D.	N/A	N/A	Consulting Editor	International Journal of Sports Physiology and Performance	2011	English	Improving the Peer Review Process	Physiology	Editorial	N/A	1. Rating scoring system 2. Originality 3. Validity 4. General vs specific comments 5. Confidential summary statements to the editor 6. Experimental design 7. Contribution to the scientific literature 8. Degree of practical application 9. Quality of the written presentation 10. Figures and tables								1			1	1			1	1															1				1
Quan, S. F.	Journal of Clinical Sleep Medicine	USA	Editor	Journal of Clinical Sleep Medicine	2014	English	Expediting Peer Review: Just Say No	Sleep Medicine	Editorial	N/A	1. Novelty 2. Valid data 3. Readability											1		1
Raff, H.	Departments of Medicine, Surgery, and Physiology, Medical College of Wisconsin and the Endocrine Research Laboratory	USA	N/A	Advances in Physiology Education	2013	English	Civil, sensible, and constructive peer review in APS journals	Physiology	Editorial	N/A	N/A
Ramsden, V. R.	University of Saskatchewan	Canada	N/A	Canadian Family Physician	2014	English	Becoming a peer reviewer: Engaging in sharing and gaining knowledge	General Medicine	Editorial	Peer review is the thoughtful critique by peers (one or more people with similar competence to the authors) of articles that have been submitted to the journal by individuals seeking to publish their thoughts, ideas, and research results or findings. Because unbiased, independent, critical assessment is an intrinsic part of all scholarly work, including scientific research, peer review is an impo…	N/A
Relman, A. S.	N/A	USA	N/A	Western Journal of Medicine	1990	English	Peer-Review in Scientific Journals - What Good Is It	General Medicine	Editorial	N/A	1. Original 2. Scientificance 3. Design 4. Methods 5. Analysis stands up to criticism												1		1																1	1	1
Rennie, D.	JAMA	USA	Editor	American Journal of Diseases of Children	1988	English	Research into Editorial Peer-Review - an Invitation to a Congress	Paediatrics	Editorial	N/A	N/A
Resnick, B.	N/A	N/A	N/A	Geriatric Nursing	2010	English	The Peer Review Process: Some Gentle Reminders for Us All	Nursing	Editorial	N/A	In a manuscript review, an overall statement of the value or significance of the work and a brief synopsis of what was done is helpful. The abstract should be reviewed for its ability to provide an accurate overview of the paper and the findings. It is critical to review methods for adequacy and clarity and to be sure that the section includes design, procedures ethical safeguards, and analysis p…	1		1																			1								1					1
Reyes B, H.	N/A	N/A	Editor	Revista Medica De Chile	2013	English	The manuscripts' review process in Revista Médica de Chile and its peer-reviewers during the year 2012	General Medicine	Editorial	N/A	N/A
Ribera, J. M.	MEDICINA CLÍNICA	Spain	Editor	Medicina Clinica	2005	English	The processes of manuscript evaluation and publication in Medicina Clinica. [Spanish] Procesos de revision y de edicion en Medicina Clinica	General Medicine	Review	N/A	Introducción: Fundamento, Objetivo, Hipótesi Pacientes: Ámbito y procedencia, Consentimiento informado, Criterios de inclusión y exclusión, Comparabilidad entre grupos Método: Diseño del estudio, Definición de las variables Resultados: Información de los pacientes, Expresión de los datos, Análisis estadístico detallado, Equilibrio entre el detalle excesivo y la brevedad Discusión: Información nov…			1													1					1	1	1			1	1		1	1	1		1	1	1	1
Richardson, D.	N/A	N/A	N/A	JAVA - Journal of the Association for Vascular Access	2006	English	JAVA revises peer-reviewer guidelines	Cardiocascular	Editorial	N/A	N/A
Riss, P.	N/A	N/A	N/A	International Urogynecology Journal	2012	English	The peer review process II: to review and be reviewed	Urogynecology	Editorial	N/A	1. Recommendation (accept/reject) 2. General and specific comments 3. Provide summary of key points 4. Strenght & weaknesses 5. Abstract 6. Introduction 7. Methods 8. Results 9. Discussion	1		1					1																1			1			1
Roberts, J.	The Journal of Sexual Medicine	N/A	Managing editor	Journal of Sexual Medicine	2008	English	Peer review and The journal of sexual medicine: Management and collaborative effort	Sexual Medicine	Editorial	In the narrowest sense, the process of peer review is deﬁned by the International Committee of Medical Journal Editors (ICMJE) as the assessment of a manuscript by experts (typically “peers” from within the ﬁeld of study) who are not a part oftheeditorialstaff	1. Correct application and appropriate use of statistical techniques 2. Recommendations on publication (accept/reject) 3. Originality 4. Potential bias 5. Competing interests 6. Accuracy of data												1																							1			1
Roberts, L. W.	N/A	N/A	Editor-in-Chief	Academic Psychiatry Win	2002	English	On the centrality of peer review	Psychiatry	Editorial	N/A	For conceptual and literature reviews, the criteria include clarity and relevance of the topic, fairness and diligence in representing the key concerns and questions in the area, quality of the presentation, and value of the work in advancing our understanding within the field. For research reports, review criteria encompass the following: problem statement, conceptual framework, and research que…															1	1				1	1			1		1			1		1		1	1	1	1
Rogers, L. F.	N/A	USA	Editor-in-Chief	American Journal of Roentgenology	2002	English	Peer Reviewers: Reviewing Manuscripts for the AJR	Roentgenology	Editorial	Peer review serves several purposes. First, it assesses whether a manuscript contains information that is original, timely, and important. Second, peer review determines whether the research has been properly performed. Third, peer review identiﬁes areas in which the research and resultant manuscript could be improved. And, fourth, peer review advises the editor about whether the manuscript shoul…	“Does this paper contain new information?” “Is there proof?” “Is there a gold standard?” “Was the case selection proper?” “Were the statistical methods appropriate?” “What should be done to improve the manuscript?” Reviewers should point out confusing phrases and sentences, especially those in which the authors’ intent or meaning is unclear, and request clariﬁcation. If possible, reviewers should…													1				1																1	1
Rostami, K.	Dudley Group of Hospitals NHS Foundation Trust	UK	N/A	Gastroenterology and Hepatology	2011	English	How to evaluate a manuscript for publication?	Gastroenterology	Original article	Peer review,in which peer experts evaluate the value of a manuscript submitted to a professional journal...is "a negotiation between the author and journal about the scope of knowledge claims that will ultimately appear in print. Other interpretations of these definitions are less positive, with peer review being described as subjective, prejudicial, crude, offensive, and secretive	The weaknesses should be identified by using assessment tools. Subsequently, the identified weaknesses might be divided into major as serious and in some cases the major might mean incompatible with further processing the manuscript leading to immediate rejection and minor weaknesses. The major concern is usually related to the quality and significance of the experimental and theoretical work. Th…															1	1								1		1		1	1	1	1	1	1	1		1
Ruben, R. J.	Monteﬁore Medical Center	USA	N/A	International Journal of Pediatric Otorhinolaryngology	2003	English	The promotion of academic pediatric otolaryngology by journal peer review	Otorhinolaryngology	Review	N/A	Of the greatest importance is whether or not the data justiﬁes the conclusion(s). Obvious defects in design, analysis, and conclusions are noted and this information is sent back as instruction to the authors. The reviewers will, from my own experience, suggest in about 10—20% of the reviews, that some references be deleted and other added.		1																													1	1
Sadun, A.	N/A	N/A	N/A	Ophthalmology	2002	English	Peer review: Integrating input from authors, reviewers, and editors	Ophthalmology	Editorial	N/A	1. Quality of evidence being presented 2. Potential for bias 3. Generalizability of study conclusions 4. Adequacy of discussion											1																											1
Salasche, S. J.	N/A	N/A	N/A	Dermatologic Surgery	1997	English	How to ''peer review'' a medical journal manuscript	Surgery	Editorial	N/A	Determine if main objective was satisfied or hypothesis proven. Determine if new, valid information is provided or older material suscessfully assimilated and clarified. Decide whether to accept or reject. Determine ways paper can be made better if acceptable											1	1	1
Saper, C. B.	N/A	N/A	N/A	Annals of Neurology	2014	English	Academic publishing, part I: Peering into the review process	Neurology	Editorial	N/A	In writing the review, I use the first paragraph to succinctly state what I think are the main things reported in the paper. In the second paragraph, I try to address the importance of the work. I frame the work within its field, in terms of what questions it seeks to ask, and whether this is something that will be important to others in the field. They want to know whether the work is important …			1	1			1							1
Schriger, D. L.	Department of Emergency Medicine, School of Medicine, University of California	USA	N/A	Annals of Emergency Medicine	2015	English	Are Reviewers’ Scores Inﬂuenced by Citations to Their Own Work?	Emergency Medicine	Review	N/A	N/A
Schroter, S.	BMJ	UK	N/A	Journal of the Royal Society of Medicine	2008	English	What errors do peer reviewers detect, and does training improve their ability to detect them?	General Medicine	Original article	N/A	Peer reviewers are responsible for improving the quality of manuscripts to be published and ‘should weed out serious methodological errors. Poor justification for study, Biased randomization procedure, No sample size calculation, Unknown reliability & validity of outcome measure, Failure to analyse the data on an Intention-to-treat basis, Poor response rate, Unjustified conclusions, Discrepancy b…		1		1																						1				1		1		1				1
Sciortino, J. E.	N/A	N/A	N/A	Cuaj-Canadian Urological Association Journal	2013	English	The editorial process: Peer review	Urology	Editorial	Peer review continues to be the fundamental mechanism for determining which original research is published in today's medical literature and thus is a gate-keeper of the accepted body of scientific knowledge.	1. Strengths and weaknesses 2. Study design 3. Statistical methods 4. Over-interpret borderline results	1																														1				1
Sellke, F. W.	N/A	N/A	N/A	Journal of Thoracic and Cardiovascular Surgery	2003	English	The peer-review process in medical publishing: A reviewer's perspective	Surgery	Editorial	N/A	It is the reviewer’s job to judge the appropriateness of the methods in determining how the results were generated. Another major area to be assessed is whether the results of the study justify the conclusions. Finally, the reviewer should determine whether there are any laboratory animal or patient welfare concerns.																														1
Shashok, K.	N/A	Spain	N/A	MedGenMed Medscape General Medicine	2005	English	Standardization vs diversity: How can we push peer review research forward?	Research Methods	Review	Peer review is considered 1) a screening instrument which lets some material through the gates but refuses entry to other submittals, and 2) an editing instrument that turns articles allowed through the gates into better-written or better-edited texts. Experts in peer review have suggested that "the two principal functions of peer review" are "filtering out incorrect or inadequate work and improv…	1. Strengths and weaknesses 2. Design 2. Methodology 3. Results 4. Interpretation of the study 5. Style	1																													1	1
Shattell, M. M.	University of North Carolina at Greensboro,School of Nursing	USA	Associate Professor	Journal of Nursing Scholarship	2010	English	Authors’ and Editors’ Perspectives on Peer Review Quality in Three Scholarly Nursing Journals	Archives of Medical Research	Original article	N/A	1. Identiﬁcation of ﬂaws or shortcomings in the manuscript 2. Provide detailed feedback 3. Pay attention to journal's review criteria. 4. Recommendations on publication (accept/reject)		1			1		1
Siedlecki, S. L.	University in Cleveland	USA	Senior nurse scientist	Nursing	2015	English	The ethics of peer review: What to know before saying "yes"	Nursing	Review	N/A	Identify areas that might need clarification or refinement									1
Siegel, V.	Vanderbilt University	USA	Editor-in-Chief	Disease Models & Mechanisms	2008	English	The promise of peer review	General Medicine	Review	N/A	Abstract: Are all the elements of the abstract (background, results/methods, and conclusions/significance) present? Is the writing clear and understandable? Title: Is the title declarative and specific? Does it clearly express what is in the paper? Is it free of field specific jargon? Introduction: Identify the question being addressed. Is the background provided relevant to the question? Have th…		1									1	1		1		1					1		1	1		1	1	1	1	1					1		1
Siegelman, S. S.	N/A	N/A	N/A	Radiology	1991	English	Assassins and Zealots - Variations in Peer-Review - Special Report	Radiology	Original article	N/A	Radiology reviewers are required to assign numerical grades of 1 to 9 (1= accept, 9 = reject) in the rating of manuscripts. The reviewer's task is to rate each work in terms of originality, documentation, and dinical impact and to offer suggestions for improvement where possible. Reviewers may favor a manuscript or find flaws in the conception, execution, or interpretation of a project and, thus,…												1			1
Simons-Morton, B.	National Institutes of Health, Bethesda	USA	N/A	Health Education & Behavior	2012	English	Demystifying peer review	Public Health	Review	N/A	General Comments Provide a brief statement describing the contribution of the paper and its major strengths and weaknesses. Is the work creative and innovative? How and to what extent does the work contribute to what is already known about this topic? Is the paper timely and topical? Is it well written and organized? Is the paper of appropriate length based on its methods and relative importance …		1											1		1	1		1				1	1			1	1	1	1	1	1	1	1	1			1
Simpson, K. J.	University of Georgia	USA	N/A	International Journal of Exercise Science	2008	English	Reviewing an Original Research Manuscript for the International Journal of Exercise Science: A Guide for Students and Professionals	Kinesiology	Review	N/A	1. Read the abstract to be sure that you have the expertise to review the article. 2. Read information provided by the journal for reviewers so you will know the type of manuscript, other journal requirements that the manuscript must meet, information you will need to provide to editors (e.g. accept/reject/revisions) 3. Know the journal’s scope and mission to make sure that the topic of the paper…		1									1	1	1	1		1						1	1		1	1	1			1		1	1	1
Skaik, Y.	AL-Azhar University	Palestine	N/A	Pakistan Journal of Medical Sciences	2015	English	The panacea statistical toolbox of a biomedical peer reviewer	General Medicine	Review	N/A	1. Is it interesting and important? 2. Is the methodology sound? 3. Are the findings original and of considerable value? 4. Are the conclusions appropriate? 5. Screening the submitted articles for the validity of statistical analysis of the data is an additional task of the biomedical reviewers (Which statistical test is the most appropriate to analyze the data?) 6. Numerical and graphical descri…												1	1	1																1			1
Sohail, S.	N/A	N/A	Associate Editor	Journal of the College of Physicians and Surgeons Pakistan	2015	English	Fortifying the External Peer Review: An Editorial Perspective	Surgery	Editorial	Its prime aim is to improve the quality of research and add correct scientific evidence to the practice.	N/A
Spolarich, A. E.	University of Southern California	USA	Clinical Associate Professor	Canadian Journal of Dental Hygiene	2014	English	Becoming an effective journal reviewer	Dentistry	Editorial	N/A	Strengths and weaknesses, Recommendation (accept/reject), Scope of journal, Well - written? Novel, Followed guidelines? Style: lenght of paper, format references, tables, Comments to editor	1												1
Stahel, P. F.	University of Colorado	USA	N/A	BMC Medicine	2016	English	How to review a surgical paper: a guide for junior referees	Surgery	Review	N/A	The reviewer should consider screening a new submission in a standardized fashion(introduction, hypothesis, methodology, outcome measures, interpretation of the data, validity, and relevance of the conclusions). The following checklist provides a standard guidance through the analytic aspects of the review process: 1. Why was the study performed? (Introduction/Hypothesis) - The introduction shoul…													1	1	1	1					1			1		1	1		1	1
Stein, K. F.	University of Rochester	USA	N/A	Journal of the American Psychiatric Nurses Association	2014	English	Can These Results Be Trusted: The Peer Review Process and Its Role in Quality Assurance	Nursing	Editorial	The peer review process is widely viewed as an essential corner stone in science that functions to ensure the quality of scientific presentations and publications. Peer review refers to the formal objective evaluation of an abstract or manuscript by an expert in the field.	Peer reviewers routinely provide detailed feedback that addresses all aspects of the report. Very often reviews include recommendations for strengthening the specific manuscript and, in addition ways of improving the study methodology and analytic approach.							1																							1
Stiller-Reeve, M.	N/A	N/A	N/A	Nature - CAREER COLUMN	2018	English	How to write a thorough peer review	N/A	Grey literature: Column	N/A	See website				1																			1						1								1
Swartz, M. K.	N/A	N/A	N/A	Journal of Pediatric Health Care	2008	English	The Importance of Peer Review	Pediatrics	Editorial	N/A	1. Quality 2. Originality 3. Validity 4. Applicability 5. Writing style of the manuscript. 6. Strengths and weaknesses 7. Ethical concerns (plagiarism or any ethical concerns)	1				1						1	1			1
Tandon, R.	University of Florida	USA	N/A	Asian Journal of Psychiatry	2014	English	How to review a scientific paper	Psychiatry	Review	Manuscript peer review for the purpose of evaluating suitability for publication in a scientific journal is the central element in ensuring the integrity of the process of scientific communication and the accountability of the involved parties- the author, the journal editor and publisher, and the reader.Each Journal editor wants to publish high-quality articles that will have high impact on the …	The readers expect an easy-to-read manuscript that conveys important and relevant information. The reviewer should ensure that the manuscript has a clear and succinct organization that flows well.The actual review consists of two parts- a confidential cover letter or comments to the Editor with specific recommendation about acceptance/rejection/revisions/etc. and the anonymous referee’s comments …	1		1								1			1
Taylor, F. R.	N/A	N/A	Adjunct Professor of Neurology	Headache	2009	English	Peer Review: The Success of Headache Depends On Us!	Neurology	Editorial	N/A	1. Validity 2. Significance 3. Originality 4. Clarity 5. Quality of the publications											1	1		1
Thombs, B. D.	Jewish General Hospital	Canada	Senior Investigator	Canadian Medical Association Journal	2012	English	A solution to inappropriate self-citation via peer review	General	Editorial	N/A	N/A
Triaridis, S.	Aristotle University of Thessaloniki	Greece	N/A	Hippokratia	2010	English	Peer review and journal impact factor: the two pillars of contemporary medical publishing	General Medicine	Review	N/A	The purpose of peer review is to ensure: i) quality, checking that no mistakes in procedure or logic have been made; ii) that the results presented by authors support the conclusions drawn; iii) that no errors in citations to previous work have been made; iv) that all human and animal protocols were conducted according to good clinical practise and following approval of institutional review board…		1										1		1
Twentyman, P.	N/A	UK	N/A	British Journal of Cancer	1991	English	The Process of Peer-Review	Cancer	Editorial	N/A	If a referee is making a number of specific suggestions the authors for to modifications it is very helpful if these can be numbered and divided into 'major scientific points' and 'minor changes'. The former may include suggestions for necessary additional work, the pointing out of major defects in the design or execution of the experiments and statements as why to the conclusions are not support…				1
Van Norman, G. A.	N/A	N/A	N/A	Book chapter	2011	English	Publication ethics: Obligations of authors, Peer-Reviewers, and editors	Anesthesiology	Book chapter	N/A	N/A
Vintzileos, A. M.	Winthrop University Hospital Mineola	USA	N/A	Journal of Ultrasound in Medicine	2010	English	The Art of Peer-Reviewing an Original Research Paper Important Tips and Guidelines	Ultrasound	Editorial	N/A	1. Is the type of study design clearly stated? 2. Is there a statement regarding Institutional Review Board approval and/or necessary consent(s) obtained? 3. Are the inclusion and/or exclusion criteria appropriate? 4. Is there a clear description of the used procedures or tests? 5. Is there a clear description of the types of measurements used? 6. Is there a clear definition of primary and second…		1														1										1				1	1	1		1	1
Vintzileos, A. M.	Winthrop University Hospital	USA	N/A	Journal of Maternal-Fetal & Neonatal Medicine	2013	English	Challenges in the peer review of systematic reviews and meta-analyses	Maternal-Fetal & Neonatal Medicine	Original article	N/A	N/A (specific to systematic reviews)
Wagner, D.P.	Department of Physical Medicine and Rehabilitation, University of Pittsburgh	USA	Editor	Journal of Applied Physiology	2016	English	Maintaining the integrity of peer review	Physiology	Editorial	N/A	Ethical concerns. Reviewers have a responsibility to alert the editor to possible ethical concerns. Ethical concerns include manipulation of data (figures, numbers), plagiarism, duplicate publication, and of course inappropriate treatment of animal or human subjects.
Wagner, A. K.	University of California	USA	N/A	American Journal of Physical Medicine and Rehabilitation	2003	English	Peer Review Issues in Physical Medicine and Rehabilitation	Rehabilitation	Review	N/A	Is this an manuscript of interest to the journal’s readership? Will the article add to the knowledge base about a particular topic? Will the article change practice, alter research directions, or inﬂuence a health policy debate? Have the researchers utilized new or interesting methods that deserve exposure? Is the writing clear, logical, and organized?													1		1							1											1
Weil, J.	N/A	N/A	N/A	Journal of Genetic Counseling	2004	English	Peer review: An essential step in the publishing process	Genetics	Review	N/A	Depending on the nature of the manuscript this evaluation may include the literature review, experimental design, data analysis, data interpretation, explanation of relevance to the field of inquiry, and manuscript clarity and organization. The reviewers are also asked to indicate whether the manuscript should be accepted as submitted, accepted with minor revisions, accepted following major revis…																1												1			1	1
Wick, G.	International Archives of Allergy and Immunology	Austria	Editor-in-Chief	International Archives of Allergy and Immunology	1996	English	The peer review system - Still no alternative in sight	Allergy and Immunology	Editorial	N/A	The only basis for assessment of a manuscript by a reviewer should be the originality, novelty and quality of the content of the paper and nothing else.											1	1	1
Wierzbinski-Cross, H.	Ivy Tech Community College	N/A	N/A	Journal for Nurses in Professional Development	2017	English	Peer Review	Nursing	Editorial	Peer review is the process by which experts in a given topic area evaluate the written work submitted by others in the field and provide feedback related to the suitability of the manuscript for publication.	Evaluation of a manuscript begins with simple assessment of adherence to author guidelines and a review of credibility, such as if the abstract adequately describes the article, if the manuscript meets the page limits, and if the references are current and appropriately cited. A high level of copy editing is not typically expected from peer reviewers. Instead, review of grammar and punctuation ca…											1				1	1	1	1				1				1			1		1	1		1
Wilder, R. S.	N/A	N/A	Editor-in-Chief	Journal of Dental Hygiene	2014	English	Becoming a reviewer for a peer-reviewed journal	Dentistry	Editorial	N/A	The reviewer should be knowledgeable enough in the subject area to look for important aspects, such as whether the author has included the most important references, structured the study appropriately, used the correct statistical methods or utilized the discussion section to “bring it all together,” and make important suggestions for future studies.																																			1
Wolf, L. A.	N/A	N/A	N/A	Journal of Emergency Nursing	2016	English	The Peer Review Process	Nursing	Editorial	N/A	The purpose of the content expert reviewers is to ensure that the current literature on the subject has been covered and that you have not overlooked any important papers or theories that could better frame your topic. The methodologic expert compares the research question to the method used to answer it; for example, if you are doing a study that compares one intervention with another, did you h…																	1																1	1			1
Young, S. N.	McGill University	Canada	Co-Editor-in-Chief	Journal of Psychiatry & Neuroscience	2003	English	Peer review of manuscripts: theory and practice	Neuroscience	Editorial	Editorial peer review is an ill-defined term, and its aims are not always clearly stated. Sometimes it can refer to in-house review, but more commonly, as in this editorial, it refers to opinions gathered from external experts. Jefferson et al propose that the aims of peer review “may be categorized as (1) selecting submissions for publication (by a particular journal) and rejecting those with ir…	1. Check methodology 2. Check statistics																														1			1
Zinsky, R.	University of Mainz	Germany	N/A	Breathe	2014	English	Doing Science: Peer reviewing	Respiratory	Editorial	N/A	I think the first thing is to state what the important points are in this paper, the good points, the new things and then also describe your concerns: i.e. if there is something controversial in the introduction, unclear methodology or something that is odd or already established, which therefore adds no new info. Then list the minor problems.	1		1	1									1														1			1
TOTALS												33	28	30	17	10	9	9	6	5	5	68	55	55	48	43	44	35	15	5	4	29	26	24	19	7	51	38	23	19	65	56	41	41	34	32	32	30	24
[truncated: 55 more columns]

## Sheet: Alexander
General
	1) relevance and importance to the field
	2) interest to the readership and multiple disciplines
	3) originality of topic, data and methods.
	1) length of the manuscript, e.g., is it too long and wordy
	2) the organization of the material
	3) the grammar and style. The second section of the review should offer specific comments, which can be organized by section, taking the same format as the manuscript. Here, manuscript page and paragraph numbers can be given to identify phrases, tables or figures that are in question.
Introduction
	A clear and succinct statement of the problem and its relevance
	Essential background data and information and germane references to place the study in context and to establish its importance
	A clear statement of the study’s purpose and hypotheses.
Method
	Source of data - how the data were collected or obtained
	Case selection criteria, sampling techniques, and the number of cases
	Study/research design
	Definition and measurement of important variables
	Data analysis plan and statistical analysis methods/tests
	Human subjects review
Results

## Sheet: Chauvin_RCT reviewers tasks
Etiquette objectives	To read the journals’ recommendations to reviewers
	To provide recommendations on publication (e.g., reject/revise/publish)
	To evaluate all appendices when available
Rationale	To evaluate the novelty of the study
	To evaluate the importance of the study (i.e., usefulness
Methods	To evaluate if the control group is appropriate
	To evaluate the risk of bias of the trial
	To evaluate the adequacy of the selection of participants and clinical setting
	To check if the intervention is described with enough details to allow replication
	To evaluate the relevance of the primary outcome(s) measures
	To evaluate the reliability and validity of the outcome
Trial registration	To compare information recorded on a clinical trials register vs that reported in the manuscript
	To compare information recorded in the trial protocol when provided by the authors and reported in the manuscript
Reporting guidelines	To check if the items requested by the CONSORT statement are adequately reported by authors
	To check if items requested by the CONSORT extensions (e.g., cluster, non-pharmacologic treatments etc.) are adequately reported when appropriate
Ethic	To check if the study reported ethics review board approval
Statistics	To evaluate the adequacy of statistical analyses
	To check the sample size calculation
Results	To search for any inconsistencies or errors in the manuscript
	To search for any attempt to distort the presentation or interpretation of results (e.g., data “beautification”, spin, selective reporting)
	To check if all outcomes are adequately reported (results for each group, and the estimated effect size and its precision such as 95 % confidence interval)
	To check if all adverse events are adequately reported (participant withdrawals due to harms, absolute risk per arm and per adverse event type, grade, and seriousness)
Discussion	To evaluate if the discussion is consistent with the results
	To check if the authors referenced all important studies
	To check that limitations are adequately reported
	To discuss the results in relation to other studies
Conclusion	To determine whether the manuscript conclusion is consistent with results
Fraud	To search for plagiarism or imitation in the paper
	To evaluate if the manuscript can be suspected of fraud
Figures tables	To check if all figures and tables are consistent with the text
	To evaluate whether figures and tables can be understood without having to refer the text
References	To evaluate if authors respect the requested format for references
Presentation	To evaluate the adequacy of the language (grammar,style, misspelling)
	To evaluate clarity of presentation
Abstract	To check if the authors reported all important outcomes and adverse events in the abstract
	To evaluate if the abstract conclusion is consistent with the results

## Sheet: Allen
Title
	Does the title clearly indicate the study design, i.e. observational study, randomized trial, meta-analysis, other?
Abstract
	Will the abstract garner the reader’s attention and encourage the reader to read on?
	Does the abstract include all the necessary components, e.g. hypothesis/objective, methods, results, conclusion?
	Are the main points of the paper adequately summarized?
Introduction
	Does the introduction clearly state the purpose and hypothesis of the manuscript?
	Does the author(s) provide adequate context for the topic, e.g. why is the topic important and timely?
Methods
	Is the research design strong?
	Are the methods sufficiently described so that the study could be replicated by another researcher?
Statistics
	Are the statistical methods appropriate to the study?
Results
	Do the results contain all outcome measures described in the methods?
	Are raw data provided (not just summaries or percentages)?
Comment
	Is the discussion relevant?
	Do the authors discuss their findings in the context of existing research?
	Have the study’s limitations and weaknesses been identified?
Conclusion
	Is the conclusion succinct?
	Do the data justify the conclusions?
Figures and tables
	Is the information in the tables and figures easy to interpret? Should they be simplified or expanded?
	Are the tables and figures detailed enough to stand on their own without reference to the text?
	Does information in the tables and figures match the information in the text, particularly data?
References
	Is recent and pertinent scientific literature cited?
	Are original (not secondary) sources used?

## Sheet: Tandon
Overall	(a) Importance of the central question (what important gap in the existing literature does the paper seek to fill?) (b) Originality of the work. (c) Quality of the work. (d) Ethical concerns, if any. (e) Writing style and manuscript flow.
Title	(a) Is it specific and does it reflect the content of the manuscript?
Abstract	(a) Does it meet the word limits of the Journal? (b) Does it appropriately summarize the manuscript? (c) Are there discrepancies between the abstract and the remainder of the manuscript? (d) Can the abstract be understood without reading the remainder of the manuscript? (e) Whether structured or unstructured (should meet Journal guidelines), does it have information about the following 4 elements
Introduction	(a) Is it concise? (b) Is the purpose of the study clearly laid out? (c) Is a rationale for the study provided on the basis of a succinct review of the literature (‘‘what gap in the existing literature does this study seeking to address’’)? (d) Are ‘‘unusual’’ or idiosyncratic terms defined? (e) What is the specific hypothesis being tested?
Material	(a) Is the type of study design specified? (b) Is there a statement of Institutional Review Board review, approval and the informed consent process? (c) Are the methods clearly described in terms of inclusion/exclusion criteria, procedures or tests used, measurements utilized, primary and secondary outcomes or independent and dependent variables, statistical analysis utilized? The methods should …
Results, tables, and figures	(a) Are the results clearly explained? (b) Does the order of presentation of the results parallel the order of presentation of the methods? (c) Are the tables, figures, and graphs appropriate and adequate? (d) Are the tables and figures appropriately labeled or titled and do they meaningfully add to the text?
Discussion	(a) Is the discussion concise and clear? (b) Is there a clear statement about the principal study findings? (c) Is it clear what new knowledge the study has provided? (d) Is it clear how the study findings ‘‘fit’’ or ‘‘don’t fit’’ with the existing literature? (e) How are discrepant findings explained? (f) Are the strengths and weaknesses of the study noted? (g) Is there a clear and concise concl…
References	(a) Does the reference list follow the Journal format? (b) Does the reference list contain errors? (c) Are important relevant references all included? Are there major omissions? (d) Are salient points of cited articles accurately quoted? (e) Are there more references than necessary?

## Sheet: Duchesne
Table 1								Table 2
MANUSCRIPT STYLE	Manuscript alignment with journal aim and scope							Review verification, validation and evaluation	Verification
	Manuscript appeal to journal readers								Was the checklist completed?
	Sufficient details to allow the results to be repeated								Was the review timely?
	Title page with relevant information								Have you stated to the editor your evaluation of the appropriateness and priority of research for publication?
	Appropriate keywords								Is your review exempt of personally offensive content?
	Different manuscript sections of appropriate length							Validation	Does your review cite appropriate evidence to support your checklist ratings?
	Clarity of writing								Does your review cite appropriate evidence to support comments made to the Authors?
	Spelling and grammar level								Is your review thorough and comprehensive?
	Metric system units								Is your review objective and balanced?
	Use of generic drug names							Evaluation	Will your review help the authors in improving their manuscript?
	Raw data reported as mean (standard deviation) or median (range)								Will your review help the editors in reaching a decision regarding this manuscript?
	Error-free formulas and derivations
	Statistics reported with name of test, degrees of freedom, and exact P value
	Appropriate figures of sufficient quality with proper footnotes
	Appropriate tables
	Proper use of trade names, abbreviations and symbols
	References included in accordance with journal style
	No evidence of plagiarism
INTRODUCTION	Clinical or methodological context
	Positioning with respect to literature
	Study objectives
	Study hypotheses
METHODS
Study population	Study type (retrospective or prospective)
	Data collection setting(s) and location(s)
	Information on participant recruitment, sampling, and allocation
	Description of study population, inclusion and exclusion criteria
	Clinical and demographic characteristics
	Flow of participants through each stage
	Final group numbers for analysis
	Reference standard
	Clinical assumptions on participants and data sets
Medical imaging data	Sequence and image parameters
	Scanner type, make, manufacturer
	Sources of imaging and data noise
	Other materials and devices
Methods	Input parameters to the method
	Units, cutoffs, parameters
	Formulas and algorithms
	Implemented hardware and software
	Number, training and expertise of raters
	Outcome measures and methods
	Sample size
	Expected result or model, considering sample size
	Validation criterion
	Validation objective
	Type, number and characteristics of validation data sets
	Sensitivity analysis to parameters
	Statistical test(s)
RESULTS	Participants inclusion/exclusions
	Result of statistical test(s)
	Cross tabulation of test results by reference results
	Estimates of accuracy and measures of statistical uncertainty
	Measures of test reproducibility, if done
	Ancillary analyses, including sensitivity testing
DISCUSSION
Claims	Clinical realism
	Claims supported by data
	Possible or actual bias, discrepancies
	Interpretation of results given hypotheses and sources of bias
	Generalization of findings, alternative explanations
Innovation and impact	Original concepts, new technology usage
	Innovation: transformational, translational, incremental
	Scientific and/or practical value of findings and results
	Clinical applicability
Ethics	Social, safety, ethical or economic issues
	Ethics committee approval and informed consent for subjects
	Human study - in accordance with the Declaration of Helsinki
	Animal study - in accordance with the Guiding Principles
	Sources of funding and role of study sponsor(s)
	Contributorship, guarantorship, medical writer involvement
	Potential conflicts of interest
	Status of public availability of data and methods
FINAL DECISION	Accept…..

## Sheet: Triaridis
Table 1
Title	Clear and informative
	Representative of the content and breadth of the study
	Captures the importance of the study and the attention of the reader.
Authors	Number of authors appears to be appropriate.
Abstract	Abstract is complete.
	Results in the abstract are presented in sufficient detail.
	The conclusions in the abstract are justified by the information in the abstract and the text.
	There are no inconsistencies in detail between the abstract and the text.
	All of the information in the abstract is present in the text.
Keywords	Keywords are appropriate and sufficient.
Introduction	The introductory literature review is up-to-date, references are mainly primary sources and a logical context is defined.
	The last paragraph of the introduction clearly states the aim of the study and the research hypothesis.
Methods
	Design: The design is defined and clearly described, and is sufficiently detailed to permit the reproduction of the study for the research question.
	Instrumentation, Data Collection: The measurement of instruments is appropriate given the study’s variables.
	Population and Sample Size: The population is clearly defined; sampling procedures are sufficiently described to allow for reproducibility.
	Subject and experimental samples are appropriate to the research question. Various types of bias are addressed.
	Data Analysis and Statistics: Data analysis procedures: are sufficiently described and are sufficiently detailed to permit the study to be reproduced, conform to the research design; hypotheses, models, or theory drives the data analyses.
	The assumptions underlying the use of statistics are fulfilled by the data, such as measurement properties of the data and normality assumptions.
	Statistical tests are appropriate, If statistical analysis involves multiple tests or comparisons, proper adjustment of significance level for chance outcomes was applied.
	Power issues are considered in statistical studies with small sample sizes.
Results	Presentation Results are: Organized in a way that is easy to understand; presented effectively; are complete, accurate (e.g., numbers add up) sufficient and appropriate; tables, graphs, or figures are used judiciously and agree with the text; tables contain new information and are parsimonious; figures are original, of high quality.
	Reporting of Statistical Analyses The assumptions underlying the use of statistics are considered given the collected data. The statistics are reported correctly and appropriately. The number of analyses is appropriate for the sample size.
Discussion	The discussion:  topics are clearly stated; key points stand out;  follows from the design, methods, and results;  justification of conclusions is well articulated;  interpretations of the results are appropriate;  the conclusions are accurate;  the study limitations are discussed;  Statistical differences are distinguished from meaningful differences;  Practical significance or theoretic…
References	References Reference citations are complete and accurate, according to journal style.
Generic Criteria	Relevance The study:  is relevant to the mission of the journal or its audience;  addresses important issues;  adds to the literature already available on the subject;  and has adequate generalizability because of the selection of subjects, setting, and intervention.
	Presentation and Documentation The text is:  well written and easy to follow.  The vocabulary is appropriate.  The content is complete and congruent.  The manuscript is well organized.
	Scientific Conduct  There are no instances of plagiarism.  Ideas and materials of others are correctly attributed.  Prior publication by the authors of substantial portions of the data or study is appropriately acknowledged.  There is no apparent conflict of interest.  There is an explicit statement of approval by an institutional review board for studies directly involving human subjects or…
